# Supplementary material for: Amorphous Drug–Polymer Salt with High Stability under Tropical Conditions and Fast Dissolution: The Case of Clofazimine and Poly(acrylic acid)
Source: Mol Pharm. 2021 Feb 1;18(3):1364–72. doi: 10.1021/acs.molpharmaceut.0c01180 (PMC7927142; doi:10.1021/acs.molpharmaceut.0c01180)
Supplement: Supplementary file 2 — mp0c01180_si_002.cif [file mp0c01180_si_002.cif]

data_yu216
_audit_creation_date               2020-09-18
_audit_creation_method
;
Olex2 1.3
(compiled 2020.07.31 svn.rc2a77460 for OlexSys, GUI svn.r6145)
;
_shelx_SHELXL_version_number       '2018/3'
loop_
  _audit_author_name
  _audit_author_email
  _audit_author_address
 'Guzei, I.A.' iguzei@chem.wisc.edu
;
University of Wisconsin-Madison
Chemistry
1101 University Ave
Madison, WI
53706
USA
;

_audit_contact_author_address      ?
_audit_contact_author_email        ?
_audit_contact_author_name         ''
_audit_contact_author_phone        ?
_publ_contact_author_id_orcid      ?
_publ_section_references
;
Bruker-AXS (2019). APEX3. Version 2019.1-0. Madison, Wisconsin, USA.

Dolomanov, O.V., Bourhis, L.J., Gildea, R.J, Howard, J.A.K. & Puschmann, H.
 (2009), J. Appl. Cryst. 42, 339-341.

Dolomanov, O.V., Bourhis, L.J., Gildea, R.J, Howard, J.A.K. & Puschmann, H.
"OLEX2: a complete structure solution, refinement and analysis program".
(2009), J. Appl. Cryst. 42, 339-341.
doi: 10.1107/S0021889808042726

Krause, L., Herbst-Irmer, R., Sheldrick, G. M. & Stalke, D. (2015). 
J. Appl. Crystallogr. 48, 3-10.
doi:10.1107/S1600576714022985

Sheldrick, G.M. (2008). Acta Cryst. A64, 112-122.

Sheldrick, G.M. (2015). Acta Cryst. A71, 3-8.

Sheldrick, G.M. (2015a). "SHELXT - Integrated space-group and crystal-structure 
determination". Acta Cryst. A71, 3-8. 
doi:10.1107/S2053273314026370

Sheldrick, G.M. (2015b). "Crystal structure refinement with SHELXL". 
Acta Cryst. C71, 3-8. 
doi:10.1107/S2053229614024218

Spek, A. L. (2009). "Structure validation in chemical crystallography",
Acta Cryst. D65, 148-155.
doi:10.1107/S090744490804362X
;
_chemical_name_common              ?
_chemical_name_systematic          ?
_chemical_formula_moiety           'C27 H23 Cl2 N4, C12 H25 O4 S'
_chemical_formula_sum              'C39 H48 Cl2 N4 O4 S'
_chemical_formula_weight           739.77
_chemical_melting_point            ?
loop_
  _atom_type_symbol
  _atom_type_description
  _atom_type_scat_dispersion_real
  _atom_type_scat_dispersion_imag
  _atom_type_scat_source
 'C' 'C' 0.0181 0.0091 'International Tables Vol C Tables 4.2.6.8 and 6.1.1.4'
 'H' 'H' 0.0000 0.0000 'International Tables Vol C Tables 4.2.6.8 and 6.1.1.4'
 'Cl' 'Cl' 0.3639 0.7018 'International Tables Vol C Tables 4.2.6.8 and 6.1.1.4'
 'N' 'N' 0.0311 0.0180 'International Tables Vol C Tables 4.2.6.8 and 6.1.1.4'
 'O' 'O' 0.0492 0.0322 'International Tables Vol C Tables 4.2.6.8 and 6.1.1.4'
 'S' 'S' 0.3331 0.5567 'International Tables Vol C Tables 4.2.6.8 and 6.1.1.4'

_shelx_space_group_comment
;
The symmetry employed for this shelxl refinement is uniquely defined
by the following loop, which should always be used as a source of
symmetry information in preference to the above space-group names.
They are only intended as comments.
;
_space_group_crystal_system        'triclinic'
_space_group_IT_number             2
_space_group_name_H-M_alt          'P -1'
_space_group_name_Hall             '-P 1'
loop_
  _space_group_symop_operation_xyz
 'x, y, z'
 '-x, -y, -z'

_cell_length_a                     10.9239(13)
_cell_length_b                     13.7852(15)
_cell_length_c                     14.6224(16)
_cell_angle_alpha                  116.386(10)
_cell_angle_beta                   91.271(8)
_cell_angle_gamma                  108.043(6)
_cell_volume                       1842.2(4)
_cell_formula_units_Z              2
_cell_measurement_reflns_used      5661
_cell_measurement_temperature      100.0
_cell_measurement_theta_max        78.913
_cell_measurement_theta_min        3.435
_shelx_estimated_absorpt_T_max     0.976
_shelx_estimated_absorpt_T_min     0.722
_exptl_absorpt_coefficient_mu      2.486
_exptl_absorpt_correction_T_max    0.7746
_exptl_absorpt_correction_T_min    0.6260
_exptl_absorpt_correction_type     multi-scan
_exptl_absorpt_process_details    
 'SADABS-2016/2 (Krause et al., 2015) was used for absorption correction.'
_exptl_absorpt_special_details     ?
_exptl_crystal_colour              colourless
_exptl_crystal_colour_primary      colourless
_exptl_crystal_density_diffrn      1.334
_exptl_crystal_density_meas        ?
_exptl_crystal_density_method      'not measured'
_exptl_crystal_description         blade
_exptl_crystal_F_000               784
_exptl_crystal_size_max            0.14
_exptl_crystal_size_mid            0.07
_exptl_crystal_size_min            0.01
_exptl_transmission_factor_max     ?
_exptl_transmission_factor_min     ?
_diffrn_reflns_av_R_equivalents    0.0806
_diffrn_reflns_av_unetI/netI       0.0835
_diffrn_reflns_Laue_measured_fraction_full  0.997
_diffrn_reflns_Laue_measured_fraction_max  0.956
_diffrn_reflns_limit_h_max         13
_diffrn_reflns_limit_h_min         -13
_diffrn_reflns_limit_k_max         17
_diffrn_reflns_limit_k_min         -17
_diffrn_reflns_limit_l_max         18
_diffrn_reflns_limit_l_min         -18
_diffrn_reflns_number              19377
_diffrn_reflns_point_group_measured_fraction_full  0.997
_diffrn_reflns_point_group_measured_fraction_max  0.956
_diffrn_reflns_theta_full          67.000
_diffrn_reflns_theta_max           79.363
_diffrn_reflns_theta_min           3.435
_diffrn_ambient_temperature        100.0
_diffrn_detector                   '100 \\times 140 mm^2^ CMOS sensor'
_diffrn_detector_area_resol_mean   7.41
_diffrn_detector_type              'Bruker PHOTON III'
_diffrn_measured_fraction_theta_full  0.997
_diffrn_measured_fraction_theta_max  0.956
_diffrn_measurement_device         '\k-geometry four-circle diffractometer'
_diffrn_measurement_device_type    'Bruker D8 VENTURE'
_diffrn_measurement_method         '0.5\ \w and 0.5\ \f scans'
_diffrn_radiation_collimation      'focusing mirror'
_diffrn_radiation_detector         'Bruker PHOTON III'
_diffrn_radiation_monochromator    'multilayer mirror'
_diffrn_radiation_probe            x-ray
_diffrn_radiation_type             'Cu K\a'
_diffrn_radiation_wavelength       1.54178
_diffrn_radiation_xray_symbol      K-L~3~
_diffrn_source                     'microfocus sealed X-ray tube'
_diffrn_source_current             1.1
_diffrn_source_power               0.055
_diffrn_source_type                'Incoatec I\mS 3.0'
_diffrn_source_voltage             50.0
_diffrn_standards_number           0
_reflns_Friedel_coverage           0.000
_reflns_Friedel_fraction_full      .
_reflns_Friedel_fraction_max       .
_reflns_number_gt                  5420
_reflns_number_total               7647
_reflns_special_details
;
 Reflections were merged by SHELXL according to the crystal
 class for the calculation of statistics and refinement.
 
 _reflns_Friedel_fraction is defined as the number of unique
 Friedel pairs measured divided by the number that would be
 possible theoretically, ignoring centric projections and
 systematic absences.
;
_reflns_threshold_expression       'I > 2\s(I)'
_computing_cell_refinement         'APEX3 (Bruker AXS Inc., 2019)'
_computing_data_collection
;
Bruker Instrument Service, BIS, v.6.2.12 (Bruker AXS Inc., 2019)'
;
_computing_data_reduction          'SAINT V8.40A (Bruker AXS Inc., 2019)'
_computing_molecular_graphics      'OLEX2 (Dolomanov et al., 2009)'
_computing_publication_material    'OLEX2 (Dolomanov et al., 2009)'
_computing_structure_refinement    'SHELXL 2018/3 (Sheldrick, 2015b)'
_computing_structure_solution      'SHELXT, VERSION 2014/5 (Sheldrick, 2015a)'
_refine_diff_density_max           0.474
_refine_diff_density_min           -0.422
_refine_diff_density_rms           0.069
_refine_ls_extinction_coef         .
_refine_ls_extinction_method       none
_refine_ls_goodness_of_fit_ref     1.032
_refine_ls_hydrogen_treatment      mixed
_refine_ls_matrix_type             full
_refine_ls_number_parameters       471
_refine_ls_number_reflns           7647
_refine_ls_number_restraints       6
_refine_ls_R_factor_all            0.0815
_refine_ls_R_factor_gt             0.0530
_refine_ls_restrained_S_all        1.040
_refine_ls_shift/su_max            0.001
_refine_ls_shift/su_mean           0.000
_refine_ls_structure_factor_coef   Fsqd
_refine_ls_weighting_details      
 'w=1/[\s^2^(Fo^2^)+(0.0569P)^2^+0.2315P] where P=(Fo^2^+2Fc^2^)/3'
_refine_ls_weighting_scheme        calc
_refine_ls_wR_factor_gt            0.1208
_refine_ls_wR_factor_ref           0.1347
_refine_special_details            ?
_olex2_refinement_description
;
1. Fixed Uiso
 At 1.2 times of:
  All C(H) groups, All C(H,H) groups, All C(H,H,H,H) groups, All N(H) groups
 At 1.5 times of:
  All C(H,H,H) groups
2. Uiso/Uaniso restraints and constraints
Uiso(C37A) = Uiso(C38A) = Uiso(C39A)
3. Same fragment restrains
{C35, C36, C37A, C38A, C39A} sigma for 1-2: 0.008, 1-3: 0.016
as in
{C35, C36, C37, C38, C39}
4. Others
 Sof(H36C)=Sof(H36D)=Sof(C37A)=Sof(H37C)=Sof(H37D)=Sof(C38A)=Sof(H38C)=
 Sof(H38D)=Sof(C39A)=Sof(H39D)=Sof(H39E)=Sof(H39F)=1-FVAR(1)
 Sof(H36A)=Sof(H36B)=Sof(C37)=Sof(H37A)=Sof(H37B)=Sof(C38)=Sof(H38A)=Sof(H38B)=
 Sof(C39)=Sof(H39A)=Sof(H39B)=Sof(H39C)=FVAR(1)
 Fixed Uiso: C37A(0.048) C38A(0.048) C39A(0.048)
5.a Ternary CH refined with riding coordinates:
 C25(H25)
5.b Secondary CH2 refined with riding coordinates:
 C28(H28A,H28B), C29(H29A,H29B), C30(H30A,H30B), C31(H31A,H31B), C32(H32A,
 H32B), C33(H33A,H33B), C34(H34A,H34B), C35(H35A,H35B), C36(H36A,H36B),
 C36(H36C,H36D), C37(H37A,H37B), C38(H38A,H38B), C37A(H37C,H37D), C38A(H38C,
 H38D)
5.c Aromatic/amide H refined with riding coordinates:
 C2(H2), C3(H3), C5(H5), C6(H6), C8(H8), C11(H11), C12(H12), C13(H13),
 C14(H14), C17(H17), C18(H18), C20(H20), C21(H21), C23(H23)
5.d Idealised Me refined as rotating group:
 C26(H26A,H26B,H26C), C27(H27A,H27B,H27C), C39(H39A,H39B,H39C), C39A(H39D,H39E,
 H39F)
;
_atom_sites_solution_hydrogens     mixed
_atom_sites_solution_primary       dual
_atom_sites_solution_secondary     ?
loop_
  _atom_site_label
  _atom_site_type_symbol
  _atom_site_fract_x
  _atom_site_fract_y
  _atom_site_fract_z
  _atom_site_U_iso_or_equiv
  _atom_site_adp_type
  _atom_site_occupancy
  _atom_site_site_symmetry_order
  _atom_site_calc_flag
  _atom_site_refinement_flags_posn
  _atom_site_refinement_flags_adp
  _atom_site_refinement_flags_occupancy
  _atom_site_disorder_assembly
  _atom_site_disorder_group
 Cl1 Cl 0.63996(7) 0.34439(5) 0.92083(5) 0.02834(16) Uani 1 1 d . . . . .
 Cl2 Cl 0.16141(7) 1.12427(5) 0.59499(5) 0.03033(16) Uani 1 1 d . . . . .
 N1 N 0.5405(2) 0.62537(17) 0.73695(17) 0.0221(4) Uani 1 1 d . . . . .
 H1 H 0.585(3) 0.621(3) 0.684(3) 0.026 Uiso 1 1 d . U . . .
 N2 N 0.3799(2) 0.88016(16) 1.00843(16) 0.0207(4) Uani 1 1 d . . . . .
 N3 N 0.2890(2) 0.94701(16) 0.87351(16) 0.0199(4) Uani 1 1 d . . . . .
 N4 N 0.4679(2) 0.70459(18) 0.60854(17) 0.0229(4) Uani 1 1 d . . . . .
 H4 H 0.510(3) 0.657(3) 0.589(3) 0.027 Uiso 1 1 d . U . . .
 C1 C 0.5626(3) 0.56255(19) 0.78596(19) 0.0211(5) Uani 1 1 d . . . . .
 C2 C 0.6803(3) 0.5423(2) 0.7816(2) 0.0231(5) Uani 1 1 d . . . . .
 H2 H 0.745286 0.575832 0.751459 0.028 Uiso 1 1 calc R U . . .
 C3 C 0.7029(3) 0.4731(2) 0.8212(2) 0.0229(5) Uani 1 1 d . . . . .
 H3 H 0.782317 0.457999 0.817165 0.028 Uiso 1 1 calc R U . . .
 C4 C 0.6082(3) 0.42645(19) 0.8668(2) 0.0227(5) Uani 1 1 d . . . . .
 C5 C 0.4897(3) 0.4447(2) 0.8709(2) 0.0231(5) Uani 1 1 d . . . . .
 H5 H 0.425354 0.411256 0.901396 0.028 Uiso 1 1 calc R U . . .
 C6 C 0.4663(3) 0.5123(2) 0.8299(2) 0.0231(5) Uani 1 1 d . . . . .
 H6 H 0.385260 0.524551 0.831643 0.028 Uiso 1 1 calc R U . . .
 C7 C 0.4828(3) 0.70779(19) 0.77540(19) 0.0199(5) Uani 1 1 d . . . . .
 C8 C 0.4602(3) 0.75438(19) 0.87454(19) 0.0208(5) Uani 1 1 d . . . . .
 H8 H 0.488287 0.731110 0.920935 0.025 Uiso 1 1 calc R U . . .
 C9 C 0.3961(2) 0.83659(19) 0.91120(19) 0.0203(5) Uani 1 1 d . . . . .
 C10 C 0.3143(3) 0.95641(18) 1.04061(19) 0.0206(5) Uani 1 1 d . . . . .
 C11 C 0.2945(3) 1.00279(19) 1.1441(2) 0.0229(5) Uani 1 1 d . . . . .
 H11 H 0.329226 0.982734 1.190551 0.028 Uiso 1 1 calc R U . . .
 C12 C 0.2255(3) 1.0770(2) 1.1789(2) 0.0252(5) Uani 1 1 d . . . . .
 H12 H 0.212240 1.107118 1.248698 0.030 Uiso 1 1 calc R U . . .
 C13 C 0.1748(3) 1.1079(2) 1.1106(2) 0.0255(5) Uani 1 1 d . . . . .
 H13 H 0.126453 1.158228 1.134606 0.031 Uiso 1 1 calc R U . . .
 C14 C 0.1944(3) 1.0659(2) 1.0091(2) 0.0244(5) Uani 1 1 d . . . . .
 H14 H 0.160642 1.087913 0.963858 0.029 Uiso 1 1 calc R U . . .
 C15 C 0.2648(3) 0.99052(19) 0.97343(19) 0.0209(5) Uani 1 1 d . . . . .
 C16 C 0.2538(3) 0.98928(19) 0.80515(19) 0.0198(5) Uani 1 1 d . . . . .
 C17 C 0.1337(3) 0.9314(2) 0.7385(2) 0.0235(5) Uani 1 1 d . . . . .
 H17 H 0.072032 0.864980 0.737880 0.028 Uiso 1 1 calc R U . . .
 C18 C 0.1049(3) 0.9724(2) 0.6722(2) 0.0247(5) Uani 1 1 d . . . . .
 H18 H 0.023122 0.934285 0.625598 0.030 Uiso 1 1 calc R U . . .
 C19 C 0.1980(3) 1.0703(2) 0.6753(2) 0.0244(5) Uani 1 1 d . . . . .
 C20 C 0.3174(3) 1.1272(2) 0.7418(2) 0.0247(5) Uani 1 1 d . . . . .
 H20 H 0.379043 1.193705 0.742551 0.030 Uiso 1 1 calc R U . . .
 C21 C 0.3470(3) 1.0864(2) 0.8080(2) 0.0222(5) Uani 1 1 d . . . . .
 H21 H 0.429121 1.124124 0.854155 0.027 Uiso 1 1 calc R U . . .
 C22 C 0.3530(2) 0.87060(19) 0.83866(19) 0.0195(5) Uani 1 1 d . . . . .
 C23 C 0.3791(3) 0.82701(19) 0.73892(19) 0.0207(5) Uani 1 1 d . . . . .
 H23 H 0.353000 0.851970 0.693226 0.025 Uiso 1 1 calc R U . . .
 C24 C 0.4434(2) 0.74640(19) 0.70367(19) 0.0192(5) Uani 1 1 d . . . . .
 C25 C 0.4321(3) 0.7349(2) 0.5293(2) 0.0253(5) Uani 1 1 d . . . . .
 H25 H 0.450210 0.820208 0.563765 0.030 Uiso 1 1 calc R U . . .
 C26 C 0.2868(3) 0.6712(2) 0.4815(2) 0.0286(6) Uani 1 1 d . . . . .
 H26A H 0.265380 0.690819 0.427977 0.043 Uiso 1 1 calc R U . . .
 H26B H 0.234764 0.694351 0.535708 0.043 Uiso 1 1 calc R U . . .
 H26C H 0.266796 0.587408 0.450125 0.043 Uiso 1 1 calc R U . . .
 C27 C 0.5205(3) 0.7074(2) 0.4500(2) 0.0280(6) Uani 1 1 d . . . . .
 H27A H 0.508255 0.624911 0.419024 0.042 Uiso 1 1 calc R U . . .
 H27B H 0.612147 0.754145 0.484330 0.042 Uiso 1 1 calc R U . . .
 H27C H 0.498079 0.725225 0.395435 0.042 Uiso 1 1 calc R U . . .
 S1 S 0.80486(6) 0.66579(5) 0.58332(5) 0.02141(15) Uani 1 1 d . . . . .
 O1 O 0.66635(19) 0.59429(15) 0.56241(14) 0.0251(4) Uani 1 1 d . . . . .
 O2 O 0.8735(2) 0.69344(15) 0.68176(14) 0.0263(4) Uani 1 1 d . . . . .
 O3 O 0.8245(2) 0.76323(15) 0.56450(15) 0.0279(4) Uani 1 1 d . . . . .
 O4 O 0.87111(19) 0.58358(15) 0.50280(14) 0.0246(4) Uani 1 1 d . . . . .
 C28 C 0.8377(3) 0.5536(2) 0.3954(2) 0.0263(5) Uani 1 1 d . . . . .
 H28A H 0.872614 0.623245 0.385961 0.032 Uiso 1 1 calc R U . . .
 H28B H 0.741373 0.520328 0.372336 0.032 Uiso 1 1 calc R U . . .
 C29 C 0.8986(3) 0.4651(2) 0.3330(2) 0.0256(5) Uani 1 1 d . . . . .
 H29A H 0.852162 0.391305 0.333461 0.031 Uiso 1 1 calc R U . . .
 H29B H 0.991398 0.493249 0.365946 0.031 Uiso 1 1 calc R U . . .
 C30 C 0.8913(3) 0.4436(2) 0.2211(2) 0.0249(5) Uani 1 1 d . . . . .
 H30A H 0.940880 0.516970 0.220859 0.030 Uiso 1 1 calc R U . . .
 H30B H 0.798735 0.419299 0.189521 0.030 Uiso 1 1 calc R U . . .
 C31 C 0.9462(3) 0.3510(2) 0.15477(19) 0.0223(5) Uani 1 1 d . . . . .
 H31A H 0.885888 0.274548 0.143159 0.027 Uiso 1 1 calc R U . . .
 H31B H 1.031597 0.366830 0.193618 0.027 Uiso 1 1 calc R U . . .
 C32 C 0.9655(3) 0.3450(2) 0.0495(2) 0.0242(5) Uani 1 1 d . . . . .
 H32A H 1.020115 0.422888 0.060382 0.029 Uiso 1 1 calc R U . . .
 H32B H 0.879195 0.322275 0.007767 0.029 Uiso 1 1 calc R U . . .
 C33 C 1.0311(3) 0.2584(2) -0.0110(2) 0.0264(6) Uani 1 1 d . . . . .
 H33A H 1.092667 0.257719 0.039235 0.032 Uiso 1 1 calc R U . . .
 H33B H 0.962928 0.179999 -0.048138 0.032 Uiso 1 1 calc R U . . .
 C34 C 1.1057(3) 0.2832(2) -0.0895(2) 0.0321(6) Uani 1 1 d . . . . .
 H34A H 1.140428 0.220459 -0.126452 0.038 Uiso 1 1 calc R U . . .
 H34B H 1.181847 0.356322 -0.050964 0.038 Uiso 1 1 calc R U . . .
 C35 C 1.0276(3) 0.2937(2) -0.1704(2) 0.0308(6) Uani 1 1 d D . . . .
 H35A H 0.999184 0.360631 -0.134080 0.037 Uiso 1 1 calc R U . . .
 H35B H 1.086233 0.310257 -0.216380 0.037 Uiso 1 1 calc R U . . .
 C36 C 0.9075(3) 0.1868(2) -0.2373(2) 0.0324(6) Uani 1 1 d D . . . .
 H36A H 0.838469 0.180627 -0.195295 0.039 Uiso 0.858(7) 1 calc R U P A 1
 H36B H 0.930886 0.116592 -0.261315 0.039 Uiso 0.858(7) 1 calc R U P A 1
 H36C H 0.939433 0.121599 -0.270885 0.039 Uiso 0.142(7) 1 calc R U P A 2
 H36D H 0.853334 0.170999 -0.188628 0.039 Uiso 0.142(7) 1 calc R U P A 2
 C37 C 0.8548(4) 0.1936(4) -0.3319(3) 0.0337(8) Uani 0.858(7) 1 d D . P A 1
 H37A H 0.922645 0.194761 -0.375542 0.040 Uiso 0.858(7) 1 calc R U P A 1
 H37B H 0.839227 0.267560 -0.307068 0.040 Uiso 0.858(7) 1 calc R U P A 1
 C38 C 0.7270(4) 0.0930(3) -0.3996(3) 0.0385(10) Uani 0.858(7) 1 d D . P A 1
 H38A H 0.713142 0.091636 -0.467386 0.046 Uiso 0.858(7) 1 calc R U P A 1
 H38B H 0.736820 0.018992 -0.413160 0.046 Uiso 0.858(7) 1 calc R U P A 1
 C39 C 0.6056(4) 0.1007(3) -0.3505(3) 0.0384(9) Uani 0.858(7) 1 d D . P A 1
 H39A H 0.528270 0.034017 -0.397222 0.058 Uiso 0.858(7) 1 calc R U P A 1
 H39B H 0.593178 0.172472 -0.339025 0.058 Uiso 0.858(7) 1 calc R U P A 1
 H39C H 0.617616 0.100723 -0.283923 0.058 Uiso 0.858(7) 1 calc R U P A 1
 C37A C 0.815(2) 0.1774(19) -0.321(2) 0.048 Uiso 0.142(7) 1 d D U P A 2
 H37C H 0.862321 0.180879 -0.377504 0.058 Uiso 0.142(7) 1 calc R U P A 2
 H37D H 0.784953 0.244080 -0.292342 0.058 Uiso 0.142(7) 1 calc R U P A 2
 C38A C 0.694(2) 0.0628(18) -0.3681(18) 0.048 Uiso 0.142(7) 1 d D U P A 2
 H38C H 0.724311 -0.002827 -0.385790 0.058 Uiso 0.142(7) 1 calc R U P A 2
 H38D H 0.638945 0.065535 -0.314627 0.058 Uiso 0.142(7) 1 calc R U P A 2
 C39A C 0.610(2) 0.041(2) -0.4650(16) 0.048 Uiso 0.142(7) 1 d D U P A 2
 H39D H 0.666109 0.052565 -0.513114 0.072 Uiso 0.142(7) 1 calc R U P A 2
 H39E H 0.561946 0.094391 -0.445197 0.072 Uiso 0.142(7) 1 calc R U P A 2
 H39F H 0.547054 -0.039282 -0.499006 0.072 Uiso 0.142(7) 1 calc R U P A 2

loop_
  _atom_site_aniso_label
  _atom_site_aniso_U_11
  _atom_site_aniso_U_22
  _atom_site_aniso_U_33
  _atom_site_aniso_U_23
  _atom_site_aniso_U_13
  _atom_site_aniso_U_12
 Cl1 0.0374(4) 0.0267(3) 0.0314(3) 0.0200(2) 0.0060(3) 0.0153(2)
 Cl2 0.0409(4) 0.0343(3) 0.0281(3) 0.0215(3) 0.0085(3) 0.0185(3)
 N1 0.0323(12) 0.0227(9) 0.0216(10) 0.0140(8) 0.0120(9) 0.0172(8)
 N2 0.0270(11) 0.0162(8) 0.0209(10) 0.0101(8) 0.0053(8) 0.0084(7)
 N3 0.0258(11) 0.0170(8) 0.0206(10) 0.0101(8) 0.0055(8) 0.0103(8)
 N4 0.0340(12) 0.0221(9) 0.0223(10) 0.0133(8) 0.0107(9) 0.0178(9)
 C1 0.0307(14) 0.0181(10) 0.0169(11) 0.0084(9) 0.0067(10) 0.0113(9)
 C2 0.0265(13) 0.0199(10) 0.0236(12) 0.0100(9) 0.0054(10) 0.0096(9)
 C3 0.0260(13) 0.0225(11) 0.0236(12) 0.0125(9) 0.0036(10) 0.0106(9)
 C4 0.0334(14) 0.0161(9) 0.0215(12) 0.0096(9) 0.0027(10) 0.0118(9)
 C5 0.0275(14) 0.0219(11) 0.0238(12) 0.0131(10) 0.0093(10) 0.0099(9)
 C6 0.0306(14) 0.0193(10) 0.0243(12) 0.0112(9) 0.0077(10) 0.0134(9)
 C7 0.0242(12) 0.0187(10) 0.0218(12) 0.0115(9) 0.0065(9) 0.0110(9)
 C8 0.0268(13) 0.0174(10) 0.0218(11) 0.0118(9) 0.0042(10) 0.0089(9)
 C9 0.0211(12) 0.0164(10) 0.0202(11) 0.0076(9) 0.0020(9) 0.0046(8)
 C10 0.0274(13) 0.0143(9) 0.0210(12) 0.0090(9) 0.0064(10) 0.0076(9)
 C11 0.0303(14) 0.0183(10) 0.0213(12) 0.0099(9) 0.0062(10) 0.0092(9)
 C12 0.0317(14) 0.0208(10) 0.0218(12) 0.0083(9) 0.0086(10) 0.0103(10)
 C13 0.0322(14) 0.0223(11) 0.0230(12) 0.0095(10) 0.0101(11) 0.0127(10)
 C14 0.0332(14) 0.0195(10) 0.0234(12) 0.0107(9) 0.0070(11) 0.0123(10)
 C15 0.0267(13) 0.0160(10) 0.0199(11) 0.0087(9) 0.0059(10) 0.0070(9)
 C16 0.0287(13) 0.0192(10) 0.0191(11) 0.0117(9) 0.0093(10) 0.0138(9)
 C17 0.0297(14) 0.0195(10) 0.0249(12) 0.0118(9) 0.0077(10) 0.0112(9)
 C18 0.0307(14) 0.0225(11) 0.0229(12) 0.0112(10) 0.0045(10) 0.0114(10)
 C19 0.0345(15) 0.0246(11) 0.0249(12) 0.0157(10) 0.0106(11) 0.0179(10)
 C20 0.0320(14) 0.0201(10) 0.0265(13) 0.0137(10) 0.0101(11) 0.0108(10)
 C21 0.0271(13) 0.0186(10) 0.0217(12) 0.0092(9) 0.0063(10) 0.0095(9)
 C22 0.0225(13) 0.0161(9) 0.0215(12) 0.0094(9) 0.0049(9) 0.0081(9)
 C23 0.0278(13) 0.0190(10) 0.0201(11) 0.0112(9) 0.0049(10) 0.0115(9)
 C24 0.0242(13) 0.0164(9) 0.0176(11) 0.0081(8) 0.0052(9) 0.0079(9)
 C25 0.0378(15) 0.0216(11) 0.0246(12) 0.0149(10) 0.0072(11) 0.0146(10)
 C26 0.0393(16) 0.0274(12) 0.0249(13) 0.0143(10) 0.0062(11) 0.0161(11)
 C27 0.0382(16) 0.0331(13) 0.0241(13) 0.0183(11) 0.0126(11) 0.0197(11)
 S1 0.0291(3) 0.0194(3) 0.0197(3) 0.0102(2) 0.0083(2) 0.0120(2)
 O1 0.0316(10) 0.0227(8) 0.0253(9) 0.0127(7) 0.0092(8) 0.0131(7)
 O2 0.0348(11) 0.0251(8) 0.0199(9) 0.0107(7) 0.0047(7) 0.0119(7)
 O3 0.0390(11) 0.0222(8) 0.0280(9) 0.0155(7) 0.0091(8) 0.0124(7)
 O4 0.0318(10) 0.0255(8) 0.0213(9) 0.0111(7) 0.0085(7) 0.0159(7)
 C28 0.0331(15) 0.0277(12) 0.0198(12) 0.0101(10) 0.0080(10) 0.0145(10)
 C29 0.0337(15) 0.0249(11) 0.0227(12) 0.0122(10) 0.0092(11) 0.0145(10)
 C30 0.0315(14) 0.0252(11) 0.0234(12) 0.0122(10) 0.0112(11) 0.0154(10)
 C31 0.0273(13) 0.0227(10) 0.0206(12) 0.0110(9) 0.0064(10) 0.0124(9)
 C32 0.0300(14) 0.0231(11) 0.0217(12) 0.0104(9) 0.0064(10) 0.0127(9)
 C33 0.0331(15) 0.0276(11) 0.0240(13) 0.0130(10) 0.0060(11) 0.0165(10)
 C34 0.0347(16) 0.0312(13) 0.0309(14) 0.0121(11) 0.0118(12) 0.0162(11)
 C35 0.0451(17) 0.0271(12) 0.0254(13) 0.0149(10) 0.0120(12) 0.0152(11)
 C36 0.0436(17) 0.0302(13) 0.0287(14) 0.0149(11) 0.0089(12) 0.0186(12)
 C37 0.035(2) 0.0456(19) 0.0292(17) 0.0203(15) 0.0126(15) 0.0211(16)
 C38 0.043(2) 0.0411(19) 0.0306(18) 0.0135(15) 0.0058(16) 0.0202(16)
 C39 0.039(2) 0.0404(18) 0.044(2) 0.0239(16) 0.0065(16) 0.0200(15)

_geom_special_details
;
 All esds (except the esd in the dihedral angle between two l.s. planes)
 are estimated using the full covariance matrix.  The cell esds are taken
 into account individually in the estimation of esds in distances, angles
 and torsion angles; correlations between esds in cell parameters are only
 used when they are defined by crystal symmetry.  An approximate (isotropic)
 treatment of cell esds is used for estimating esds involving l.s. planes.
;
loop_
  _geom_bond_atom_site_label_1
  _geom_bond_atom_site_label_2
  _geom_bond_distance
  _geom_bond_site_symmetry_2
  _geom_bond_publ_flag
 Cl1 C4 1.746(3) . ?
 Cl2 C19 1.742(3) . ?
 N1 H1 0.91(4) . ?
 N1 C1 1.413(3) . ?
 N1 C7 1.377(3) . ?
 N2 C9 1.316(3) . ?
 N2 C10 1.371(3) . ?
 N3 C15 1.379(3) . ?
 N3 C16 1.458(3) . ?
 N3 C22 1.361(3) . ?
 N4 H4 0.87(4) . ?
 N4 C24 1.318(3) . ?
 N4 C25 1.476(3) . ?
 C1 C2 1.395(4) . ?
 C1 C6 1.406(4) . ?
 C2 H2 0.9500 . ?
 C2 C3 1.392(4) . ?
 C3 H3 0.9500 . ?
 C3 C4 1.389(4) . ?
 C4 C5 1.391(4) . ?
 C5 H5 0.9500 . ?
 C5 C6 1.389(4) . ?
 C6 H6 0.9500 . ?
 C7 C8 1.364(4) . ?
 C7 C24 1.479(3) . ?
 C8 H8 0.9500 . ?
 C8 C9 1.425(4) . ?
 C9 C22 1.457(3) . ?
 C10 C11 1.409(4) . ?
 C10 C15 1.423(4) . ?
 C11 H11 0.9500 . ?
 C11 C12 1.381(4) . ?
 C12 H12 0.9500 . ?
 C12 C13 1.409(4) . ?
 C13 H13 0.9500 . ?
 C13 C14 1.382(4) . ?
 C14 H14 0.9500 . ?
 C14 C15 1.405(4) . ?
 C16 C17 1.382(4) . ?
 C16 C21 1.391(3) . ?
 C17 H17 0.9500 . ?
 C17 C18 1.393(4) . ?
 C18 H18 0.9500 . ?
 C18 C19 1.397(4) . ?
 C19 C20 1.376(4) . ?
 C20 H20 0.9500 . ?
 C20 C21 1.393(4) . ?
 C21 H21 0.9500 . ?
 C22 C23 1.384(4) . ?
 C23 H23 0.9500 . ?
 C23 C24 1.409(4) . ?
 C25 H25 1.0000 . ?
 C25 C26 1.524(4) . ?
 C25 C27 1.519(4) . ?
 C26 H26A 0.9800 . ?
 C26 H26B 0.9800 . ?
 C26 H26C 0.9800 . ?
 C27 H27A 0.9800 . ?
 C27 H27B 0.9800 . ?
 C27 H27C 0.9800 . ?
 S1 O1 1.464(2) . ?
 S1 O2 1.4379(19) . ?
 S1 O3 1.4418(19) . ?
 S1 O4 1.598(2) . ?
 O4 C28 1.440(3) . ?
 C28 H28A 0.9900 . ?
 C28 H28B 0.9900 . ?
 C28 C29 1.517(4) . ?
 C29 H29A 0.9900 . ?
 C29 H29B 0.9900 . ?
 C29 C30 1.523(4) . ?
 C30 H30A 0.9900 . ?
 C30 H30B 0.9900 . ?
 C30 C31 1.526(4) . ?
 C31 H31A 0.9900 . ?
 C31 H31B 0.9900 . ?
 C31 C32 1.528(4) . ?
 C32 H32A 0.9900 . ?
 C32 H32B 0.9900 . ?
 C32 C33 1.530(4) . ?
 C33 H33A 0.9900 . ?
 C33 H33B 0.9900 . ?
 C33 C34 1.521(4) . ?
 C34 H34A 0.9900 . ?
 C34 H34B 0.9900 . ?
 C34 C35 1.527(4) . ?
 C35 H35A 0.9900 . ?
 C35 H35B 0.9900 . ?
 C35 C36 1.521(4) . ?
 C36 H36A 0.9900 . ?
 C36 H36B 0.9900 . ?
 C36 H36C 0.9900 . ?
 C36 H36D 0.9900 . ?
 C36 C37 1.540(4) . ?
 C36 C37A 1.508(8) . ?
 C37 H37A 0.9900 . ?
 C37 H37B 0.9900 . ?
 C37 C38 1.540(6) . ?
 C38 H38A 0.9900 . ?
 C38 H38B 0.9900 . ?
 C38 C39 1.532(6) . ?
 C39 H39A 0.9800 . ?
 C39 H39B 0.9800 . ?
 C39 H39C 0.9800 . ?
 C37A H37C 0.9900 . ?
 C37A H37D 0.9900 . ?
 C37A C38A 1.555(10) . ?
 C38A H38C 0.9900 . ?
 C38A H38D 0.9900 . ?
 C38A C39A 1.526(10) . ?
 C39A H39D 0.9800 . ?
 C39A H39E 0.9800 . ?
 C39A H39F 0.9800 . ?

loop_
  _geom_angle_atom_site_label_1
  _geom_angle_atom_site_label_2
  _geom_angle_atom_site_label_3
  _geom_angle
  _geom_angle_site_symmetry_1
  _geom_angle_site_symmetry_3
  _geom_angle_publ_flag
 C1 N1 H1 115(2) . . ?
 C7 N1 H1 118(2) . . ?
 C7 N1 C1 125.4(2) . . ?
 C9 N2 C10 118.2(2) . . ?
 C15 N3 C16 119.7(2) . . ?
 C22 N3 C15 121.6(2) . . ?
 C22 N3 C16 118.6(2) . . ?
 C24 N4 H4 120(2) . . ?
 C24 N4 C25 125.0(2) . . ?
 C25 N4 H4 115(2) . . ?
 C2 C1 N1 117.7(2) . . ?
 C2 C1 C6 119.9(2) . . ?
 C6 C1 N1 122.2(2) . . ?
 C1 C2 H2 119.9 . . ?
 C3 C2 C1 120.2(3) . . ?
 C3 C2 H2 119.9 . . ?
 C2 C3 H3 120.3 . . ?
 C4 C3 C2 119.3(3) . . ?
 C4 C3 H3 120.3 . . ?
 C3 C4 Cl1 119.0(2) . . ?
 C3 C4 C5 121.3(2) . . ?
 C5 C4 Cl1 119.7(2) . . ?
 C4 C5 H5 120.3 . . ?
 C6 C5 C4 119.4(3) . . ?
 C6 C5 H5 120.3 . . ?
 C1 C6 H6 120.1 . . ?
 C5 C6 C1 119.9(3) . . ?
 C5 C6 H6 120.1 . . ?
 N1 C7 C24 117.2(2) . . ?
 C8 C7 N1 123.7(2) . . ?
 C8 C7 C24 119.1(2) . . ?
 C7 C8 H8 118.7 . . ?
 C7 C8 C9 122.6(2) . . ?
 C9 C8 H8 118.7 . . ?
 N2 C9 C8 119.5(2) . . ?
 N2 C9 C22 122.6(2) . . ?
 C8 C9 C22 117.9(2) . . ?
 N2 C10 C11 119.0(2) . . ?
 N2 C10 C15 122.6(2) . . ?
 C11 C10 C15 118.4(2) . . ?
 C10 C11 H11 119.5 . . ?
 C12 C11 C10 121.0(2) . . ?
 C12 C11 H11 119.5 . . ?
 C11 C12 H12 120.1 . . ?
 C11 C12 C13 119.8(3) . . ?
 C13 C12 H12 120.1 . . ?
 C12 C13 H13 119.6 . . ?
 C14 C13 C12 120.9(3) . . ?
 C14 C13 H13 119.6 . . ?
 C13 C14 H14 120.3 . . ?
 C13 C14 C15 119.5(2) . . ?
 C15 C14 H14 120.3 . . ?
 N3 C15 C10 117.4(2) . . ?
 N3 C15 C14 122.2(2) . . ?
 C14 C15 C10 120.5(2) . . ?
 C17 C16 N3 120.3(2) . . ?
 C17 C16 C21 122.4(2) . . ?
 C21 C16 N3 117.2(2) . . ?
 C16 C17 H17 120.7 . . ?
 C16 C17 C18 118.7(2) . . ?
 C18 C17 H17 120.7 . . ?
 C17 C18 H18 120.5 . . ?
 C17 C18 C19 119.0(2) . . ?
 C19 C18 H18 120.5 . . ?
 C18 C19 Cl2 119.4(2) . . ?
 C20 C19 Cl2 118.7(2) . . ?
 C20 C19 C18 121.9(2) . . ?
 C19 C20 H20 120.3 . . ?
 C19 C20 C21 119.4(2) . . ?
 C21 C20 H20 120.3 . . ?
 C16 C21 C20 118.6(2) . . ?
 C16 C21 H21 120.7 . . ?
 C20 C21 H21 120.7 . . ?
 N3 C22 C9 117.5(2) . . ?
 N3 C22 C23 122.3(2) . . ?
 C23 C22 C9 120.2(2) . . ?
 C22 C23 H23 119.3 . . ?
 C22 C23 C24 121.4(2) . . ?
 C24 C23 H23 119.3 . . ?
 N4 C24 C7 119.8(2) . . ?
 N4 C24 C23 121.4(2) . . ?
 C23 C24 C7 118.7(2) . . ?
 N4 C25 H25 108.5 . . ?
 N4 C25 C26 110.6(2) . . ?
 N4 C25 C27 107.4(2) . . ?
 C26 C25 H25 108.5 . . ?
 C27 C25 H25 108.5 . . ?
 C27 C25 C26 113.1(2) . . ?
 C25 C26 H26A 109.5 . . ?
 C25 C26 H26B 109.5 . . ?
 C25 C26 H26C 109.5 . . ?
 H26A C26 H26B 109.5 . . ?
 H26A C26 H26C 109.5 . . ?
 H26B C26 H26C 109.5 . . ?
 C25 C27 H27A 109.5 . . ?
 C25 C27 H27B 109.5 . . ?
 C25 C27 H27C 109.5 . . ?
 H27A C27 H27B 109.5 . . ?
 H27A C27 H27C 109.5 . . ?
 H27B C27 H27C 109.5 . . ?
 O1 S1 O4 105.69(10) . . ?
 O2 S1 O1 112.56(12) . . ?
 O2 S1 O3 114.99(11) . . ?
 O2 S1 O4 102.18(11) . . ?
 O3 S1 O1 112.71(12) . . ?
 O3 S1 O4 107.56(11) . . ?
 C28 O4 S1 116.50(17) . . ?
 O4 C28 H28A 110.3 . . ?
 O4 C28 H28B 110.3 . . ?
 O4 C28 C29 107.0(2) . . ?
 H28A C28 H28B 108.6 . . ?
 C29 C28 H28A 110.3 . . ?
 C29 C28 H28B 110.3 . . ?
 C28 C29 H29A 109.3 . . ?
 C28 C29 H29B 109.3 . . ?
 C28 C29 C30 111.6(2) . . ?
 H29A C29 H29B 108.0 . . ?
 C30 C29 H29A 109.3 . . ?
 C30 C29 H29B 109.3 . . ?
 C29 C30 H30A 109.0 . . ?
 C29 C30 H30B 109.0 . . ?
 C29 C30 C31 113.0(2) . . ?
 H30A C30 H30B 107.8 . . ?
 C31 C30 H30A 109.0 . . ?
 C31 C30 H30B 109.0 . . ?
 C30 C31 H31A 108.8 . . ?
 C30 C31 H31B 108.8 . . ?
 C30 C31 C32 113.7(2) . . ?
 H31A C31 H31B 107.7 . . ?
 C32 C31 H31A 108.8 . . ?
 C32 C31 H31B 108.8 . . ?
 C31 C32 H32A 109.2 . . ?
 C31 C32 H32B 109.2 . . ?
 C31 C32 C33 112.3(2) . . ?
 H32A C32 H32B 107.9 . . ?
 C33 C32 H32A 109.2 . . ?
 C33 C32 H32B 109.2 . . ?
 C32 C33 H33A 108.6 . . ?
 C32 C33 H33B 108.6 . . ?
 H33A C33 H33B 107.5 . . ?
 C34 C33 C32 114.8(2) . . ?
 C34 C33 H33A 108.6 . . ?
 C34 C33 H33B 108.6 . . ?
 C33 C34 H34A 108.3 . . ?
 C33 C34 H34B 108.3 . . ?
 C33 C34 C35 116.0(3) . . ?
 H34A C34 H34B 107.4 . . ?
 C35 C34 H34A 108.3 . . ?
 C35 C34 H34B 108.3 . . ?
 C34 C35 H35A 108.6 . . ?
 C34 C35 H35B 108.6 . . ?
 H35A C35 H35B 107.6 . . ?
 C36 C35 C34 114.7(2) . . ?
 C36 C35 H35A 108.6 . . ?
 C36 C35 H35B 108.6 . . ?
 C35 C36 H36A 109.5 . . ?
 C35 C36 H36B 109.5 . . ?
 C35 C36 H36C 106.3 . . ?
 C35 C36 H36D 106.3 . . ?
 C35 C36 C37 110.7(3) . . ?
 H36A C36 H36B 108.1 . . ?
 H36C C36 H36D 106.4 . . ?
 C37 C36 H36A 109.5 . . ?
 C37 C36 H36B 109.5 . . ?
 C37A C36 C35 124.2(7) . . ?
 C37A C36 H36C 106.3 . . ?
 C37A C36 H36D 106.3 . . ?
 C36 C37 H37A 108.7 . . ?
 C36 C37 H37B 108.7 . . ?
 C36 C37 C38 114.2(3) . . ?
 H37A C37 H37B 107.6 . . ?
 C38 C37 H37A 108.7 . . ?
 C38 C37 H37B 108.7 . . ?
 C37 C38 H38A 108.8 . . ?
 C37 C38 H38B 108.8 . . ?
 H38A C38 H38B 107.7 . . ?
 C39 C38 C37 113.8(3) . . ?
 C39 C38 H38A 108.8 . . ?
 C39 C38 H38B 108.8 . . ?
 C38 C39 H39A 109.5 . . ?
 C38 C39 H39B 109.5 . . ?
 C38 C39 H39C 109.5 . . ?
 H39A C39 H39B 109.5 . . ?
 H39A C39 H39C 109.5 . . ?
 H39B C39 H39C 109.5 . . ?
 C36 C37A H37C 109.2 . . ?
 C36 C37A H37D 109.2 . . ?
 C36 C37A C38A 112.1(10) . . ?
 H37C C37A H37D 107.9 . . ?
 C38A C37A H37C 109.2 . . ?
 C38A C37A H37D 109.2 . . ?
 C37A C38A H38C 108.9 . . ?
 C37A C38A H38D 108.9 . . ?
 H38C C38A H38D 107.7 . . ?
 C39A C38A C37A 113.6(11) . . ?
 C39A C38A H38C 108.9 . . ?
 C39A C38A H38D 108.9 . . ?
 C38A C39A H39D 109.5 . . ?
 C38A C39A H39E 109.5 . . ?
 C38A C39A H39F 109.5 . . ?
 H39D C39A H39E 109.5 . . ?
 H39D C39A H39F 109.5 . . ?
 H39E C39A H39F 109.5 . . ?

loop_
  _geom_hbond_atom_site_label_D
  _geom_hbond_atom_site_label_H
  _geom_hbond_atom_site_label_A
  _geom_hbond_distance_DH
  _geom_hbond_distance_HA
  _geom_hbond_distance_DA
  _geom_hbond_angle_DHA
  _geom_hbond_site_symmetry_A
  _geom_hbond_publ_flag
 N1 H1 O1 0.91(4) 1.95(4) 2.852(3) 173(3) . yes
 N4 H4 O1 0.87(4) 2.11(4) 2.943(3) 161(3) . yes

loop_
  _geom_torsion_atom_site_label_1
  _geom_torsion_atom_site_label_2
  _geom_torsion_atom_site_label_3
  _geom_torsion_atom_site_label_4
  _geom_torsion
  _geom_torsion_site_symmetry_1
  _geom_torsion_site_symmetry_2
  _geom_torsion_site_symmetry_3
  _geom_torsion_site_symmetry_4
  _geom_torsion_publ_flag
 Cl1 C4 C5 C6 178.51(19) . . . . ?
 Cl2 C19 C20 C21 178.7(2) . . . . ?
 N1 C1 C2 C3 -174.9(2) . . . . ?
 N1 C1 C6 C5 175.6(2) . . . . ?
 N1 C7 C8 C9 -177.7(2) . . . . ?
 N1 C7 C24 N4 -2.1(3) . . . . ?
 N1 C7 C24 C23 177.4(2) . . . . ?
 N2 C9 C22 N3 -2.7(3) . . . . ?
 N2 C9 C22 C23 176.3(2) . . . . ?
 N2 C10 C11 C12 -177.9(2) . . . . ?
 N2 C10 C15 N3 -2.3(3) . . . . ?
 N2 C10 C15 C14 177.9(2) . . . . ?
 N3 C16 C17 C18 -178.2(2) . . . . ?
 N3 C16 C21 C20 178.5(2) . . . . ?
 N3 C22 C23 C24 -178.9(2) . . . . ?
 C1 N1 C7 C8 12.1(4) . . . . ?
 C1 N1 C7 C24 -167.7(2) . . . . ?
 C1 C2 C3 C4 -1.2(4) . . . . ?
 C2 C1 C6 C5 1.4(4) . . . . ?
 C2 C3 C4 Cl1 -177.55(18) . . . . ?
 C2 C3 C4 C5 1.9(4) . . . . ?
 C3 C4 C5 C6 -0.9(4) . . . . ?
 C4 C5 C6 C1 -0.7(4) . . . . ?
 C6 C1 C2 C3 -0.4(4) . . . . ?
 C7 N1 C1 C2 -140.4(3) . . . . ?
 C7 N1 C1 C6 45.3(3) . . . . ?
 C7 C8 C9 N2 -178.5(2) . . . . ?
 C7 C8 C9 C22 0.4(4) . . . . ?
 C8 C7 C24 N4 178.1(2) . . . . ?
 C8 C7 C24 C23 -2.4(3) . . . . ?
 C8 C9 C22 N3 178.4(2) . . . . ?
 C8 C9 C22 C23 -2.5(3) . . . . ?
 C9 N2 C10 C11 179.2(2) . . . . ?
 C9 N2 C10 C15 -0.6(3) . . . . ?
 C9 C22 C23 C24 2.1(4) . . . . ?
 C10 N2 C9 C8 -178.1(2) . . . . ?
 C10 N2 C9 C22 3.1(3) . . . . ?
 C10 C11 C12 C13 -0.5(4) . . . . ?
 C11 C10 C15 N3 177.9(2) . . . . ?
 C11 C10 C15 C14 -1.9(3) . . . . ?
 C11 C12 C13 C14 -0.7(4) . . . . ?
 C12 C13 C14 C15 0.7(4) . . . . ?
 C13 C14 C15 N3 -179.1(2) . . . . ?
 C13 C14 C15 C10 0.7(4) . . . . ?
 C15 N3 C16 C17 -93.5(3) . . . . ?
 C15 N3 C16 C21 88.6(3) . . . . ?
 C15 N3 C22 C9 -0.4(3) . . . . ?
 C15 N3 C22 C23 -179.4(2) . . . . ?
 C15 C10 C11 C12 1.8(4) . . . . ?
 C16 N3 C15 C10 -173.0(2) . . . . ?
 C16 N3 C15 C14 6.8(3) . . . . ?
 C16 N3 C22 C9 175.4(2) . . . . ?
 C16 N3 C22 C23 -3.7(3) . . . . ?
 C16 C17 C18 C19 0.0(4) . . . . ?
 C17 C16 C21 C20 0.6(4) . . . . ?
 C17 C18 C19 Cl2 -178.5(2) . . . . ?
 C17 C18 C19 C20 0.1(4) . . . . ?
 C18 C19 C20 C21 0.1(4) . . . . ?
 C19 C20 C21 C16 -0.5(4) . . . . ?
 C21 C16 C17 C18 -0.4(4) . . . . ?
 C22 N3 C15 C10 2.7(3) . . . . ?
 C22 N3 C15 C14 -177.5(2) . . . . ?
 C22 N3 C16 C17 90.7(3) . . . . ?
 C22 N3 C16 C21 -87.2(3) . . . . ?
 C22 C23 C24 N4 179.8(2) . . . . ?
 C22 C23 C24 C7 0.3(4) . . . . ?
 C24 N4 C25 C26 -77.6(3) . . . . ?
 C24 N4 C25 C27 158.5(2) . . . . ?
 C24 C7 C8 C9 2.0(4) . . . . ?
 C25 N4 C24 C7 179.2(2) . . . . ?
 C25 N4 C24 C23 -0.3(4) . . . . ?
 S1 O4 C28 C29 -173.58(17) . . . . ?
 O1 S1 O4 C28 71.1(2) . . . . ?
 O2 S1 O4 C28 -171.00(18) . . . . ?
 O3 S1 O4 C28 -49.6(2) . . . . ?
 O4 C28 C29 C30 -169.5(2) . . . . ?
 C28 C29 C30 C31 -177.5(2) . . . . ?
 C29 C30 C31 C32 -168.4(2) . . . . ?
 C30 C31 C32 C33 175.3(2) . . . . ?
 C31 C32 C33 C34 -154.6(2) . . . . ?
 C32 C33 C34 C35 -55.3(3) . . . . ?
 C33 C34 C35 C36 -58.8(3) . . . . ?
 C34 C35 C36 C37 -166.5(3) . . . . ?
 C34 C35 C36 C37A 179.5(19) . . . . ?
 C35 C36 C37 C38 -175.7(3) . . . . ?
 C35 C36 C37A C38A -174.0(18) . . . . ?
 C36 C37 C38 C39 73.9(4) . . . . ?
 C36 C37A C38A C39A -170(3) . . . . ?

_shelx_res_file
;
TITL yu216 in P-1
    yu216.res
    created by SHELXL-2018/3 at 16:31:23 on 18-Sep-2020
rem DFIX 0.88 0.01 N1 H1 N4 H4
CELL 1.54178 10.92387 13.78521 14.62243 116.3855 91.2714 108.0429
ZERR 2 0.0013 0.00154 0.00156 0.0097 0.0075 0.0062
LATT 1
SFAC C H Cl N O S
UNIT 78 96 4 8 8 2
EADP C37A C38A C39A

L.S. 12
PLAN  15
SIZE 0.01 0.07 0.14
TEMP -173.15
CONF
HTAB N1 O1
HTAB N4 O1
BOND $H
LIST 4
MORE -1
fmap 2
acta 134
OMIT 1 0 1
OMIT 0 11 5
REM <olex2.extras>
REM <HklSrc "%.\\yu216.hkl">
REM </olex2.extras>

WGHT    0.056900    0.231500
FVAR       0.14471   0.85758
CL1   3    0.639956    0.344391    0.920830    11.00000    0.03743    0.02669 =
         0.03142    0.01997    0.00602    0.01533
CL2   3    0.161411    1.124269    0.594989    11.00000    0.04087    0.03430 =
         0.02809    0.02151    0.00850    0.01855
N1    4    0.540524    0.625373    0.736954    11.00000    0.03230    0.02273 =
         0.02158    0.01396    0.01198    0.01723
H1    2    0.584650    0.621454    0.684246    11.00000   -1.20000
N2    4    0.379875    0.880160    1.008426    11.00000    0.02700    0.01624 =
         0.02095    0.01013    0.00531    0.00837
N3    4    0.289011    0.947009    0.873511    11.00000    0.02584    0.01699 =
         0.02058    0.01008    0.00554    0.01029
N4    4    0.467855    0.704588    0.608537    11.00000    0.03402    0.02212 =
         0.02229    0.01331    0.01066    0.01778
H4    2    0.510470    0.656918    0.589361    11.00000   -1.20000
C1    1    0.562649    0.562549    0.785956    11.00000    0.03065    0.01812 =
         0.01688    0.00842    0.00673    0.01128
C2    1    0.680347    0.542311    0.781583    11.00000    0.02652    0.01986 =
         0.02358    0.00999    0.00543    0.00955
AFIX  43
H2    2    0.745286    0.575832    0.751459    11.00000   -1.20000
AFIX   0
C3    1    0.702923    0.473126    0.821238    11.00000    0.02601    0.02247 =
         0.02360    0.01245    0.00362    0.01059
AFIX  43
H3    2    0.782317    0.457999    0.817165    11.00000   -1.20000
AFIX   0
C4    1    0.608195    0.426448    0.866812    11.00000    0.03343    0.01612 =
         0.02153    0.00956    0.00266    0.01183
C5    1    0.489720    0.444725    0.870870    11.00000    0.02749    0.02188 =
         0.02382    0.01307    0.00933    0.00990
AFIX  43
H5    2    0.425354    0.411256    0.901396    11.00000   -1.20000
AFIX   0
C6    1    0.466291    0.512301    0.829932    11.00000    0.03058    0.01927 =
         0.02432    0.01123    0.00775    0.01342
AFIX  43
H6    2    0.385260    0.524551    0.831643    11.00000   -1.20000
AFIX   0
C7    1    0.482807    0.707794    0.775403    11.00000    0.02421    0.01874 =
         0.02180    0.01151    0.00646    0.01100
C8    1    0.460194    0.754382    0.874541    11.00000    0.02684    0.01738 =
         0.02177    0.01177    0.00416    0.00885
AFIX  43
H8    2    0.488287    0.731110    0.920935    11.00000   -1.20000
AFIX   0
C9    1    0.396075    0.836591    0.911197    11.00000    0.02107    0.01641 =
         0.02024    0.00757    0.00203    0.00461
C10   1    0.314316    0.956406    1.040607    11.00000    0.02741    0.01431 =
         0.02104    0.00899    0.00638    0.00761
C11   1    0.294548    1.002794    1.144067    11.00000    0.03034    0.01826 =
         0.02130    0.00985    0.00621    0.00921
AFIX  43
H11   2    0.329226    0.982734    1.190551    11.00000   -1.20000
AFIX   0
C12   1    0.225514    1.076984    1.178892    11.00000    0.03173    0.02084 =
         0.02180    0.00832    0.00860    0.01031
AFIX  43
H12   2    0.212240    1.107118    1.248698    11.00000   -1.20000
AFIX   0
C13   1    0.174794    1.107882    1.110584    11.00000    0.03220    0.02235 =
         0.02302    0.00947    0.01005    0.01267
AFIX  43
H13   2    0.126453    1.158228    1.134606    11.00000   -1.20000
AFIX   0
C14   1    0.194428    1.065931    1.009109    11.00000    0.03322    0.01952 =
         0.02344    0.01075    0.00704    0.01230
AFIX  43
H14   2    0.160642    1.087913    0.963858    11.00000   -1.20000
AFIX   0
C15   1    0.264758    0.990517    0.973434    11.00000    0.02670    0.01599 =
         0.01988    0.00868    0.00594    0.00699
C16   1    0.253758    0.989282    0.805153    11.00000    0.02870    0.01922 =
         0.01907    0.01167    0.00930    0.01383
C17   1    0.133685    0.931396    0.738484    11.00000    0.02973    0.01948 =
         0.02489    0.01176    0.00767    0.01118
AFIX  43
H17   2    0.072032    0.864980    0.737880    11.00000   -1.20000
AFIX   0
C18   1    0.104882    0.972360    0.672221    11.00000    0.03072    0.02254 =
         0.02287    0.01116    0.00446    0.01143
AFIX  43
H18   2    0.023122    0.934285    0.625598    11.00000   -1.20000
AFIX   0
C19   1    0.198008    1.070273    0.675337    11.00000    0.03454    0.02462 =
         0.02486    0.01574    0.01064    0.01794
C20   1    0.317388    1.127205    0.741811    11.00000    0.03203    0.02008 =
         0.02647    0.01367    0.01007    0.01083
AFIX  43
H20   2    0.379043    1.193705    0.742551    11.00000   -1.20000
AFIX   0
C21   1    0.347004    1.086415    0.808026    11.00000    0.02713    0.01861 =
         0.02172    0.00924    0.00634    0.00951
AFIX  43
H21   2    0.429121    1.124124    0.854155    11.00000   -1.20000
AFIX   0
C22   1    0.352996    0.870601    0.838660    11.00000    0.02254    0.01609 =
         0.02150    0.00943    0.00490    0.00814
C23   1    0.379051    0.827007    0.738923    11.00000    0.02784    0.01902 =
         0.02015    0.01119    0.00490    0.01149
AFIX  43
H23   2    0.353000    0.851970    0.693226    11.00000   -1.20000
AFIX   0
C24   1    0.443378    0.746400    0.703669    11.00000    0.02425    0.01640 =
         0.01758    0.00807    0.00515    0.00788
C25   1    0.432118    0.734935    0.529348    11.00000    0.03777    0.02156 =
         0.02464    0.01489    0.00715    0.01461
AFIX  13
H25   2    0.450210    0.820208    0.563765    11.00000   -1.20000
AFIX   0
C26   1    0.286802    0.671192    0.481524    11.00000    0.03933    0.02739 =
         0.02487    0.01435    0.00620    0.01613
AFIX 137
H26A  2    0.265380    0.690819    0.427977    11.00000   -1.50000
H26B  2    0.234764    0.694351    0.535708    11.00000   -1.50000
H26C  2    0.266796    0.587408    0.450125    11.00000   -1.50000
AFIX   0
C27   1    0.520491    0.707357    0.449993    11.00000    0.03821    0.03313 =
         0.02406    0.01828    0.01262    0.01966
AFIX 137
H27A  2    0.508255    0.624911    0.419024    11.00000   -1.50000
H27B  2    0.612147    0.754145    0.484330    11.00000   -1.50000
H27C  2    0.498079    0.725225    0.395435    11.00000   -1.50000
AFIX   0

S1    6    0.804860    0.665791    0.583319    11.00000    0.02908    0.01942 =
         0.01965    0.01018    0.00832    0.01195
O1    5    0.666347    0.594288    0.562410    11.00000    0.03163    0.02269 =
         0.02530    0.01266    0.00920    0.01306
O2    5    0.873542    0.693437    0.681758    11.00000    0.03483    0.02509 =
         0.01989    0.01071    0.00465    0.01187
O3    5    0.824456    0.763232    0.564499    11.00000    0.03902    0.02223 =
         0.02800    0.01552    0.00907    0.01241
O4    5    0.871113    0.583576    0.502802    11.00000    0.03177    0.02554 =
         0.02131    0.01112    0.00848    0.01594
C28   1    0.837748    0.553568    0.395391    11.00000    0.03308    0.02771 =
         0.01982    0.01006    0.00802    0.01453
AFIX  23
H28A  2    0.872614    0.623245    0.385961    11.00000   -1.20000
H28B  2    0.741373    0.520328    0.372336    11.00000   -1.20000
AFIX   0
C29   1    0.898554    0.465143    0.332967    11.00000    0.03372    0.02491 =
         0.02268    0.01222    0.00917    0.01454
AFIX  23
H29A  2    0.852162    0.391305    0.333461    11.00000   -1.20000
H29B  2    0.991398    0.493249    0.365946    11.00000   -1.20000
AFIX   0
C30   1    0.891325    0.443573    0.221055    11.00000    0.03155    0.02522 =
         0.02336    0.01222    0.01117    0.01541
AFIX  23
H30A  2    0.940880    0.516970    0.220859    11.00000   -1.20000
H30B  2    0.798735    0.419299    0.189521    11.00000   -1.20000
AFIX   0
C31   1    0.946242    0.351015    0.154770    11.00000    0.02730    0.02265 =
         0.02060    0.01101    0.00642    0.01238
AFIX  23
H31A  2    0.885888    0.274548    0.143159    11.00000   -1.20000
H31B  2    1.031597    0.366830    0.193618    11.00000   -1.20000
AFIX   0
C32   1    0.965497    0.345031    0.049455    11.00000    0.03000    0.02307 =
         0.02173    0.01037    0.00644    0.01270
AFIX  23
H32A  2    1.020115    0.422888    0.060382    11.00000   -1.20000
H32B  2    0.879195    0.322275    0.007767    11.00000   -1.20000
AFIX   0
C33   1    1.031133    0.258426   -0.011003    11.00000    0.03307    0.02764 =
         0.02399    0.01300    0.00599    0.01653
AFIX  23
H33A  2    1.092667    0.257719    0.039235    11.00000   -1.20000
H33B  2    0.962928    0.179999   -0.048138    11.00000   -1.20000
AFIX   0
C34   1    1.105745    0.283187   -0.089480    11.00000    0.03475    0.03123 =
         0.03085    0.01206    0.01181    0.01621
AFIX  23
H34A  2    1.140428    0.220459   -0.126452    11.00000   -1.20000
H34B  2    1.181847    0.356322   -0.050964    11.00000   -1.20000
AFIX   0
SAME 0.008 0.016 C35 C36 C37A C38A C39A
C35   1    1.027641    0.293663   -0.170358    11.00000    0.04510    0.02706 =
         0.02538    0.01494    0.01196    0.01515
AFIX  23
H35A  2    0.999184    0.360631   -0.134080    11.00000   -1.20000
H35B  2    1.086233    0.310257   -0.216380    11.00000   -1.20000
AFIX   0
C36   1    0.907538    0.186813   -0.237251    11.00000    0.04363    0.03025 =
         0.02870    0.01486    0.00887    0.01855
PART 1
AFIX  23
H36A  2    0.838469    0.180627   -0.195295    21.00000   -1.20000
H36B  2    0.930886    0.116592   -0.261315    21.00000   -1.20000
AFIX  23
PART 2
H36C  2    0.939433    0.121599   -0.270885   -21.00000   -1.20000
H36D  2    0.853334    0.170999   -0.188628   -21.00000   -1.20000
AFIX   0
PART 1
C37   1    0.854761    0.193636   -0.331898    21.00000    0.03503    0.04559 =
         0.02923    0.02026    0.01256    0.02114
AFIX  23
H37A  2    0.922645    0.194761   -0.375542    21.00000   -1.20000
H37B  2    0.839227    0.267560   -0.307068    21.00000   -1.20000
AFIX   0
C38   1    0.726976    0.092963   -0.399637    21.00000    0.04347    0.04106 =
         0.03064    0.01346    0.00579    0.02024
AFIX  23
H38A  2    0.713142    0.091636   -0.467386    21.00000   -1.20000
H38B  2    0.736820    0.018992   -0.413160    21.00000   -1.20000
AFIX   0
C39   1    0.605570    0.100745   -0.350526    21.00000    0.03928    0.04041 =
         0.04450    0.02392    0.00650    0.02003
AFIX 137
H39A  2    0.528270    0.034017   -0.397222    21.00000   -1.50000
H39B  2    0.593178    0.172472   -0.339025    21.00000   -1.50000
H39C  2    0.617616    0.100723   -0.283923    21.00000   -1.50000
AFIX   0
PART 2
C37A  1    0.814991    0.177354   -0.321452   -21.00000   10.04800
AFIX  23
H37C  2    0.862321    0.180879   -0.377504   -21.00000   -1.20000
H37D  2    0.784953    0.244080   -0.292342   -21.00000   -1.20000
AFIX   0
C38A  1    0.693798    0.062845   -0.368079   -21.00000   10.04800
AFIX  23
H38C  2    0.724311   -0.002827   -0.385790   -21.00000   -1.20000
H38D  2    0.638945    0.065535   -0.314627   -21.00000   -1.20000
AFIX   0
C39A  1    0.609702    0.040643   -0.465023   -21.00000   10.04800
AFIX 137
H39D  2    0.666109    0.052565   -0.513114   -21.00000   -1.50000
H39E  2    0.561946    0.094391   -0.445197   -21.00000   -1.50000
H39F  2    0.547054   -0.039282   -0.499006   -21.00000   -1.50000
AFIX   0
HKLF 4


REM  yu216 in P-1
REM wR2 = 0.134678, GooF = S = 1.03161, Restrained GooF = 1.03958 for all data
REM R1 = 0.052999 for 5420 Fo > 4sig(Fo) and 0.081546 for all 7647 data
REM 471 parameters refined using 6 restraints

END

WGHT      0.0569      0.2315

REM Highest difference peak  0.474,  deepest hole -0.422,  1-sigma level  0.069
Q1    1   0.0710  1.0688  0.5548  11.00000  0.05    0.47
Q2    1   0.7323  0.3927  0.9577  11.00000  0.05    0.45
Q3    1   0.5535  0.2956  0.8811  11.00000  0.05    0.42
Q4    1   0.8976  0.7190  0.6320  11.00000  0.05    0.36
Q5    1   0.7141  0.6242  0.5496  11.00000  0.05    0.34
Q6    1   0.2487  1.1776  0.6267  11.00000  0.05    0.32
Q7    1   0.5340  0.5601  0.8314  11.00000  0.05    0.29
Q8    1   0.5710  0.4684  0.8965  11.00000  0.05    0.29
Q9    1   0.3014  1.0256  0.7834  11.00000  0.05    0.28
Q10   1   0.8620  0.1851 -0.2864  11.00000  0.05    0.27
Q11   1   0.1178  1.0551  0.5000  11.00000  0.05    0.27
Q12   1   0.4686  0.9116  1.0173  11.00000  0.05    0.27
Q13   1   0.5938  0.2580  0.8464  11.00000  0.05    0.26
Q14   1   0.2033  1.1730  0.6902  11.00000  0.05    0.26
Q15   1   0.5515  0.3247  0.9715  11.00000  0.05    0.26
;
_shelx_res_checksum                43515
_shelx_hkl_file
;
   1   0   0   33.13    1.72
   1   0   0   31.10    2.05
   2   0   0   21.69    2.68
   2   0   0   22.72    1.47
   3   0   0   58.66    3.23
   3   0   0   53.63    4.09
   4   0   0   62.93    3.64
   4   0   0   64.02    4.71
   5   0   0    5.12    2.26
   5   0   0    5.45    1.09
   6   0   0   45.82    3.12
   6   0   0   52.35    4.62
  -7   0   0    1.90    0.55
   7   0   0    0.33    0.41
   7   0   0   -0.23    1.01
  -8   0   0    0.38    0.57
   8   0   0    0.71    1.06
   8   0   0   -0.41    0.31
   8   0   0    0.51    0.82
  -9   0   0    1.93    0.62
   9   0   0    1.06    0.85
   9   0   0    1.05    1.05
   9   0   0    1.08    0.39
 -10   0   0   -0.11    0.58
  10   0   0    0.46    0.36
 -11   0   0    7.73    1.35
  11   0   0    5.09    0.69
 -12   0   0    4.41    0.70
 -12   1   0    1.91    0.43
  11  -1   0   -0.22    0.31
 -11   1   0    0.18    0.77
 -11   1   0    0.64    0.53
  10  -1   0    4.42    1.42
  10  -1   0    2.03    0.96
   9  -1   0   22.59    2.09
   9  -1   0   25.66    1.45
   9  -1   0   28.26    2.39
  -9   1   0   24.31    1.71
   8  -1   0    0.34    0.34
   8  -1   0    0.99    0.83
   8  -1   0    0.06    1.06
  -8   1   0    0.94    0.59
   7  -1   0   45.58    4.75
   7  -1   0   45.30    3.01
   6  -1   0    1.14    0.70
   6  -1   0    1.00    2.08
   5  -1   0    2.42    2.11
   4  -1   0   41.06    3.82
   4  -1   0   43.65    2.57
   3  -1   0   32.01    3.12
   3  -1   0   32.37    1.94
   2  -1   0    8.77    0.74
   2  -1   0    7.16    1.76
   1  -1   0   17.39    0.94
   1  -1   0   16.07    1.47
   0  -1   0    0.72    1.92
   0  -1   0   -1.23    2.67
   0   1   0    3.35    3.89
   1   1   0    1.07    0.81
   1   1   0    1.92    0.46
   2   1   0 1000.00   49.70
   3   1   0   96.74    5.92
   3   1   0   96.85    5.22
   4   1   0   24.68    1.85
   4   1   0   17.82    2.69
   5   1   0   39.27    3.75
   5   1   0   39.24    2.74
   6   1   0    4.08    1.13
   6   1   0    2.80    0.59
  -7  -1   0    6.21    1.12
   7   1   0    7.81    1.52
   7   1   0    7.02    1.38
   7   1   0    6.72    0.87
   7   1   0    7.05    0.73
  -8  -1   0    0.05    0.56
   8   1   0    0.30    0.80
   8   1   0    0.48    0.36
   8   1   0    0.33    0.22
  -9  -1   0    0.35    0.58
   9   1   0    0.49    0.37
   9   1   0   -0.67    0.80
   9   1   0    0.57    0.23
 -10  -1   0    1.89    0.65
  10   1   0    2.62    0.45
 -11  -1   0   -0.92    0.46
  11   1   0    0.31    0.30
 -13   2   0    0.39    0.34
 -12   2   0    0.67    0.43
  11  -2   0    7.71    1.22
  11  -2   0   10.05    0.78
 -11   2   0   10.71    1.13
 -11   2   0   11.57    1.56
  10  -2   0   -1.01    0.90
  10  -2   0    0.23    0.36
 -10   2   0   -0.10    0.60
 -10   2   0    0.32    0.81
   9  -2   0    0.81    1.05
   9  -2   0    3.84    1.16
   9  -2   0    1.98    0.46
  -9   2   0    1.18    0.67
   8  -2   0    0.85    0.75
   8  -2   0    0.39    1.01
   8  -2   0    0.96    0.36
  -8   2   0    0.83    0.60
   7  -2   0   21.02    1.85
   7  -2   0   26.69    3.76
   6  -2   0    2.42    2.33
   6  -2   0    3.04    0.80
   5  -2   0   57.05    4.68
   5  -2   0   43.49    2.76
   4  -2   0    0.45    2.01
   4  -2   0    1.49    0.60
   3  -2   0   -0.54    1.72
   3  -2   0    0.63    0.48
   2  -2   0  162.23    8.78
  -2   2   0  159.68    8.09
   1  -2   0   10.41    1.41
  -1   2   0    9.94    0.79
   0   2   0    2.63    0.51
   1   2   0    4.67    0.79
   2   2   0  244.18   12.18
   2   2   0  236.05   12.37
   3   2   0   93.72    5.11
   3   2   0   91.38    5.56
   4   2   0    1.57    0.83
   5   2   0   14.61    1.65
   6   2   0   13.19    0.91
   6   2   0   11.90    0.75
   6   2   0   13.36    1.86
  -7  -2   0    0.24    0.55
   7   2   0    0.26    0.22
   7   2   0   -0.74    0.34
   7   2   0    0.08    0.43
   7   2   0    0.40    0.84
  -8  -2   0    0.36    0.60
   8   2   0    0.01    0.34
   8   2   0    0.29    0.21
   8   2   0   -0.28    0.79
  -9  -2   0    0.20    0.57
   9   2   0    1.08    0.43
   9   2   0    1.60    1.21
   9   2   0    0.42    0.21
 -10  -2   0    4.87    0.83
  10   2   0    3.82    0.64
 -11  -2   0    0.36    0.43
  11   2   0    0.54    0.29
 -13   3   0   10.01    0.78
 -12   3   0   11.69    1.03
  11  -3   0    1.90    0.88
 -11   3   0    2.37    1.10
 -11   3   0    1.69    0.59
  10  -3   0   -0.30    0.95
 -10   3   0   -0.13    0.83
 -10   3   0    0.92    0.63
   9  -3   0    1.55    1.04
  -9   3   0    2.05    1.07
  -9   3   0    1.61    0.67
   8  -3   0    9.23    1.25
  -8   3   0    7.31    1.09
   7  -3   0   22.94    3.81
   7  -3   0   22.24    1.77
  -7   3   0   21.46    1.48
   6  -3   0    8.42    1.09
   6  -3   0   12.79    3.07
   5  -3   0    3.58    2.55
   5  -3   0    4.21    0.81
   4  -3   0    7.91    0.87
   4  -3   0    7.84    2.50
  -4   3   0    7.97    1.12
   3  -3   0    0.47    1.79
  -3   3   0    0.47    0.71
   2  -3   0    2.58    1.69
  -2   3   0    5.14    0.82
   1  -3   0   15.48    1.76
  -1   3   0   16.15    1.18
   0   3   0   73.38    3.83
   1   3   0    1.94    0.67
   2   3   0    6.11    1.27
   3   3   0    5.38    1.10
   4   3   0  198.84   10.59
   5   3   0    1.48    0.95
   5   3   0    3.52    1.15
   5   3   0    2.18    0.39
   6   3   0    5.23    0.67
   6   3   0    5.25    0.82
   6   3   0    4.44    0.49
   6   3   0    5.19    1.16
   6   3   0    7.01    1.42
  -7  -3   0   41.96    2.41
   7   3   0   42.91    2.34
   7   3   0   44.55    3.41
   7   3   0   43.16    2.25
   7   3   0   39.64    2.26
  -8  -3   0    1.81    0.65
   8   3   0    3.06    1.26
   8   3   0    1.84    0.50
   8   3   0    3.78    0.66
   8   3   0    2.55    0.39
  -9  -3   0    1.14    0.58
   9   3   0    1.34    0.37
   9   3   0    0.90    0.23
 -10  -3   0    0.34    0.54
  10   3   0    0.10    0.34
  11   3   0   10.42    0.70
 -13   4   0    0.68    0.36
  12  -4   0    0.99    0.59
 -12   4   0    0.61    0.43
  11  -4   0    6.39    1.39
 -11   4   0    4.53    0.95
 -11   4   0    6.25    1.33
  10  -4   0    3.41    1.10
 -10   4   0    1.18    1.01
 -10   4   0    2.76    0.67
  -9   4   0    0.54    0.83
  -9   4   0    2.09    0.70
   8  -4   0    4.74    0.61
   8  -4   0    3.99    2.82
  -8   4   0    4.82    1.13
  -8   4   0    4.00    0.74
   7  -4   0    6.48    3.31
  -7   4   0    3.62    1.03
  -7   4   0    5.16    1.02
   6  -4   0    1.27    2.20
  -6   4   0    1.76    0.85
   5  -4   0   94.02    6.98
  -5   4   0   97.25    5.22
   4  -4   0   19.15    3.71
  -4   4   0   18.52    1.51
   3  -4   0    8.57    2.29
  -3   4   0    7.98    1.08
   2  -4   0  266.39   14.38
  -2   4   0  279.56   13.66
  -1   4   0   -0.09    0.55
   0   4   0   25.42    1.66
   1   4   0    0.09    0.60
   2   4   0   12.95    1.39
   3   4   0    8.28    1.28
   4   4   0  122.96    7.00
   5   4   0   24.33    1.44
   5   4   0   28.01    1.71
   5   4   0   23.49    2.31
   5   4   0   25.56    1.84
   5   4   0   23.97    1.35
   6   4   0   54.32    3.04
   6   4   0   49.25    2.82
   6   4   0   46.96    3.78
   6   4   0   51.55    2.67
   6   4   0   57.65    2.76
  -7  -4   0   17.76    1.39
   7   4   0   18.56    1.28
   7   4   0   15.79    2.15
   7   4   0   18.47    1.16
   7   4   0   16.84    1.02
  -8  -4   0    0.63    0.60
   8   4   0    0.60    1.08
   8   4   0    0.17    0.22
   8   4   0    0.40    0.42
  -9  -4   0   15.95    1.19
   9   4   0   14.61    1.00
   9   4   0   14.32    0.83
  10   4   0    0.80    0.30
  11   4   0    3.66    0.51
 -13   5   0   -0.51    0.29
  12  -5   0    2.71    0.73
 -12   5   0    1.35    0.45
  11  -5   0    1.47    0.93
 -11   5   0    2.37    0.57
 -11   5   0    2.16    1.02
 -10   5   0    1.15    0.61
 -10   5   0    0.30    0.92
   9  -5   0   16.31    1.20
  -9   5   0   17.17    1.42
  -9   5   0   22.33    1.93
   8  -5   0    0.52    0.52
  -8   5   0    0.89    0.93
  -8   5   0    0.62    0.61
   7  -5   0    2.20    2.37
   7  -5   0    1.61    0.55
  -7   5   0    0.78    0.63
  -7   5   0    0.98    0.87
   6  -5   0   24.79    3.82
  -6   5   0   21.90    1.84
   5  -5   0   33.50    3.89
  -5   5   0   31.48    2.16
   4  -5   0   10.83    2.63
  -4   5   0   13.57    1.23
   3  -5   0   63.34    4.74
  -3   5   0   67.00    3.62
   2  -5   0   23.29    2.41
  -2   5   0   24.01    1.64
  -1   5   0    0.40    0.67
   0   5   0   86.94    4.58
   0   5   0   84.56    4.76
   1   5   0   -0.14    0.66
   2   5   0    9.80    1.29
   3   5   0    1.33    0.89
   4   5   0   12.85    0.92
   4   5   0   12.50    1.66
   4   5   0   11.27    0.77
   4   5   0   12.98    1.10
   4   5   0   13.48    1.39
   5   5   0    0.57    0.94
   5   5   0    0.21    0.36
   5   5   0   -0.23    0.73
   5   5   0    0.44    0.28
   5   5   0    0.11    0.52
   6   5   0   68.75    3.70
   6   5   0   70.50    3.60
   6   5   0   70.96    3.54
  -7  -5   0    5.31    0.96
   7   5   0    4.13    0.66
   7   5   0    3.68    0.46
   7   5   0    2.41    1.37
   7   5   0    4.44    0.59
   8   5   0    0.56    0.22
   8   5   0    0.23    0.35
   9   5   0    3.21    0.34
   9   5   0    5.01    0.57
  10   5   0   -0.05    0.25
 -13   6   0    0.81    0.33
  12  -6   0    0.92    0.73
 -12   6   0    0.37    0.41
  11  -6   0   14.60    1.71
 -11   6   0   13.83    1.53
 -11   6   0   15.32    1.17
  10  -6   0   -0.10    0.36
 -10   6   0   -0.10    0.54
 -10   6   0    0.21    0.84
   9  -6   0    8.96    0.94
  -9   6   0   10.93    1.16
  -9   6   0   10.62    1.55
   8  -6   0    6.73    0.98
  -8   6   0    7.05    1.13
  -8   6   0    8.17    1.39
   7  -6   0   33.07    4.54
   7  -6   0   29.88    1.84
  -7   6   0   31.32    2.31
  -7   6   0   30.14    1.90
   6  -6   0    1.89    2.26
   6  -6   0    1.37    0.49
  -6   6   0    0.72    0.54
  -6   6   0    1.99    0.91
   5  -6   0    9.99    2.80
  -5   6   0   12.27    1.33
   4  -6   0    9.85    2.46
  -4   6   0    8.68    1.12
  -3   6   0   29.55    1.98
  -2   6   0   65.87    3.64
  -1   6   0   13.50    1.33
  -1   6   0   14.83    1.29
   0   6   0   -0.36    0.60
   0   6   0   -0.42    0.68
   1   6   0   24.75    1.99
   2   6   0    8.70    0.61
   2   6   0    9.39    1.36
   3   6   0    9.77    0.65
   3   6   0    7.93    1.42
   3   6   0    9.00    1.39
   4   6   0    6.60    0.96
   4   6   0    5.39    1.16
   4   6   0    6.05    1.44
   4   6   0    4.67    0.53
   4   6   0    6.13    0.67
   5   6   0    7.11    0.58
   5   6   0    6.85    1.23
   5   6   0    4.48    0.97
   5   6   0    4.32    0.66
   5   6   0    5.66    1.50
   6   6   0    2.85    0.45
   6   6   0    2.19    0.45
   6   6   0    2.12    0.54
   6   6   0    1.88    1.07
   7   6   0    0.35    0.38
   7   6   0    0.67    0.25
   7   6   0    0.28    0.43
   8   6   0    7.22    0.70
   8   6   0    6.62    0.49
   9   6   0    0.90    0.17
   9   6   0    1.11    0.29
  13  -7   0    0.48    0.45
 -13   7   0   -0.23    0.27
  12  -7   0    6.79    1.19
 -12   7   0    7.41    0.72
  11  -7   0    0.52    0.93
 -11   7   0    1.20    0.51
 -11   7   0    0.16    0.77
 -10   7   0   -0.43    0.82
 -10   7   0    0.13    0.55
   9  -7   0    5.31    0.82
  -9   7   0    5.33    1.21
  -9   7   0    6.69    0.99
   8  -7   0    3.59    0.79
  -8   7   0    4.51    0.95
  -8   7   0    3.44    1.14
   7  -7   0   11.46    1.12
  -7   7   0   11.12    1.46
  -7   7   0   13.05    1.14
   6  -7   0    2.25    0.63
  -6   7   0    0.85    0.72
  -6   7   0    1.90    0.59
   5  -7   0    2.16    0.55
  -5   7   0    1.83    0.54
  -5   7   0    1.52    0.81
  -4   7   0   45.33    2.79
  -3   7   0   12.89    1.25
  -2   7   0    5.23    1.00
  -2   7   0    5.27    0.93
  -1   7   0   70.50    4.22
  -1   7   0   75.00    4.08
   0   7   0    8.45    1.23
   1   7   0   11.78    0.81
   1   7   0   12.34    1.04
   1   7   0   12.81    0.77
   1   7   0   12.47    1.52
   2   7   0   11.42    0.74
   2   7   0   11.71    1.64
   2   7   0   13.03    1.52
   2   7   0   10.25    1.01
   2   7   0   11.61    0.88
   3   7   0   -0.28    0.76
   3   7   0    0.04    0.26
   3   7   0   -0.07    0.49
   3   7   0   -0.13    0.34
   3   7   0   -0.53    0.72
   4   7   0    6.64    0.60
   4   7   0    6.00    1.51
   4   7   0    6.51    0.74
   4   7   0    5.96    0.96
   4   7   0    6.43    1.32
   5   7   0   19.01    1.09
   5   7   0   17.69    1.20
   5   7   0   17.39    2.23
   5   7   0   20.42    1.62
   5   7   0   18.02    1.35
   6   7   0    2.92    1.37
   6   7   0    3.57    0.45
   6   7   0    3.57    0.54
   6   7   0    2.71    0.44
   7   7   0    2.80    0.49
   7   7   0    4.01    0.40
   7   7   0    2.78    0.60
   8   7   0    5.39    0.39
   8   7   0    5.26    0.57
   9   7   0   -0.07    0.21
  13  -8   0   -0.38    0.46
 -13   8   0   -0.20    0.25
  12  -8   0    4.65    1.08
 -12   8   0    4.46    0.58
 -11   8   0    2.71    0.49
 -11   8   0    5.71    1.18
  10  -8   0    6.97    0.74
 -10   8   0    7.37    0.93
 -10   8   0    9.69    1.43
   9  -8   0    4.53    0.77
  -9   8   0    5.52    0.75
  -9   8   0    4.15    1.14
   8  -8   0    2.19    0.57
  -8   8   0    2.63    1.05
  -8   8   0    2.50    0.60
   7  -8   0    0.01    0.55
  -7   8   0    0.40    0.78
  -7   8   0    0.32    0.54
   6  -8   0    0.17    0.54
  -6   8   0    0.64    0.53
  -6   8   0   -0.20    0.71
   5  -8   0    0.55    0.51
  -5   8   0    1.78    0.48
  -5   8   0    1.53    0.84
  -4   8   0   71.15    3.68
  -4   8   0   55.66    3.53
   3  -8   0   40.27    2.30
  -3   8   0   43.63    2.67
  -3   8   0   42.09    2.65
  -2   8   0   -0.39    0.63
  -2   8   0   -0.13    0.71
  -1   8   0   13.35    1.45
  -1   8   0   13.05    1.16
  -1   8   0   12.75    1.41
  -1   8   0   11.76    0.78
   0  -8   0    2.20    0.47
   0   8   0    1.33    0.29
   0   8   0    3.68    0.93
   0   8   0    0.88    0.85
   0   8   0    2.60    0.57
   1   8   0   -1.09    0.86
   1   8   0   -0.15    0.49
   1   8   0    0.13    0.27
   1   8   0    0.41    0.41
   1   8   0   -1.09    0.72
  -2  -8   0    2.23    0.46
   2   8   0    1.55    0.38
   2   8   0    1.71    0.85
   2   8   0    1.10    0.99
   2   8   0    2.06    0.50
   2   8   0    1.22    0.44
   3   8   0    2.40    0.87
   3   8   0    1.44    1.04
   3   8   0    1.68    0.30
   3   8   0    1.61    0.45
   3   8   0    2.57    0.61
   4   8   0   12.76    1.16
   4   8   0   13.91    0.85
   4   8   0   13.35    0.98
   4   8   0   14.00    1.50
   4   8   0    9.97    1.82
   5   8   0    0.58    0.40
   5   8   0    1.26    0.54
   5   8   0    0.80    1.07
   5   8   0    0.72    0.28
   6   8   0    1.19    0.38
   6   8   0    0.42    0.42
   6   8   0    0.33    0.23
   7   8   0    2.95    0.52
   7   8   0    3.09    0.34
   8   8   0    0.78    0.17
   8   8   0    0.57    0.22
  13  -9   0   -0.15    0.39
 -13   9   0   -0.21    0.22
  12  -9   0    1.45    0.71
 -12   9   0    2.21    0.35
  11  -9   0    2.55    0.38
 -11   9   0    1.97    0.40
  10  -9   0    6.01    0.68
 -10   9   0    5.96    1.36
 -10   9   0    6.62    0.79
   9  -9   0   15.95    1.14
  -9   9   0   16.31    1.21
  -9   9   0   15.23    1.93
   8  -9   0    9.19    0.94
  -8   9   0   10.18    1.49
  -8   9   0    8.50    0.99
   7  -9   0    0.37    0.54
  -7   9   0    0.11    0.46
  -7   9   0   -0.03    0.77
   6  -9   0    7.84    1.42
  -6   9   0    2.60    0.97
  -6   9   0    3.44    0.60
   5  -9   0    9.61    0.97
  -5   9   0    8.24    0.89
  -5   9   0    8.49    1.28
   4  -9   0   23.72    1.50
  -4   9   0   24.22    1.91
  -4   9   0   23.38    1.44
  -4   9   0   24.64    1.85
   3  -9   0    5.65    0.82
  -3   9   0    7.39    1.05
  -3   9   0    6.92    1.17
  -3   9   0    6.31    0.94
   2  -9   0    9.03    0.90
  -2   9   0   10.11    0.70
  -2   9   0    8.95    1.35
  -2   9   0   10.74    1.54
  -2   9   0   12.59    1.41
   1  -9   0    4.31    0.75
  -1   9   0    1.29    0.98
  -1   9   0    1.73    0.98
  -1   9   0    2.26    0.55
  -1   9   0    3.08    0.48
   0  -9   0   23.07    1.45
   0   9   0   23.60    1.94
   0   9   0   24.56    1.56
   0   9   0   24.42    2.23
   0   9   0   23.35    1.29
  -1  -9   0   14.60    1.09
   1   9   0   11.91    1.79
   1   9   0   15.38    1.95
   1   9   0   15.80    1.25
   1   9   0   16.73    0.93
  -2  -9   0   29.24    1.70
   2   9   0   31.96    2.12
   2   9   0   22.94    2.55
   2   9   0   26.22    1.67
   2   9   0   31.53    1.82
   2   9   0   31.73    1.60
  -3  -9   0    0.15    0.45
   3   9   0    0.09    0.55
   3   9   0    0.27    0.40
   3   9   0    0.78    0.29
   3   9   0   -0.21    0.94
  -4  -9   0    1.64    0.59
   4   9   0   -0.24    0.37
   4   9   0   -0.23    0.64
   4   9   0   -0.04    0.26
   4   9   0    0.18    0.51
   5   9   0    3.66    0.62
   5   9   0    3.64    0.76
   5   9   0    4.13    0.43
   6   9   0    3.10    0.35
   6   9   0    2.50    0.52
   6   9   0    1.48    0.52
   7   9   0    1.65    0.30
   7   9   0    0.94    0.26
  12 -10   0   -0.86    0.51
 -12  10   0   -0.02    0.25
  11 -10   0    2.37    0.36
  10 -10   0    0.17    0.34
   9 -10   0    3.68    0.67
  -9  10   0    3.43    1.07
   8 -10   0   32.79    1.86
  -8  10   0   31.26    2.37
   7 -10   0   20.68    1.41
  -7  10   0   19.49    1.86
  -7  10   0   21.75    1.37
   6 -10   0   14.67    1.15
  -6  10   0   15.55    1.61
  -6  10   0   13.74    1.11
   5 -10   0   29.72    1.80
  -5  10   0   31.60    2.10
  -5  10   0   30.90    2.28
  -5  10   0   29.22    1.74
   4 -10   0    8.12    0.88
  -4  10   0    6.57    0.83
  -4  10   0    9.67    1.43
  -4  10   0    7.52    1.30
   3 -10   0    0.19    0.56
  -3  10   0    0.74    0.86
  -3  10   0   -0.52    0.82
  -3  10   0    0.08    0.29
   2 -10   0   15.54    1.15
  -2  10   0   16.80    1.78
  -2  10   0   15.54    1.28
   1 -10   0    6.56    0.80
  -1  10   0    5.50    0.96
  -1  10   0    7.35    1.49
  -1  10   0    3.40    1.12
  -1  10   0    5.62    0.53
   0 -10   0    7.51    0.80
   0  10   0    9.27    1.52
   0  10   0    6.84    0.95
   0  10   0    8.60    0.63
  -1 -10   0    1.39    0.42
   1  10   0    1.74    0.56
   1  10   0    2.12    1.22
   1  10   0    0.67    0.86
   1  10   0    1.92    0.34
  -2 -10   0    8.58    0.85
   2  10   0    9.67    0.69
   2  10   0    9.51    1.21
   2  10   0    6.82    1.27
   2  10   0    7.04    1.74
  -3 -10   0    0.91    0.50
   3  10   0    1.06    0.52
   3  10   0    0.57    0.30
   3  10   0    0.75    0.74
   3  10   0    0.98    0.42
   4  10   0   11.35    0.84
   4  10   0   11.25    0.99
   4  10   0   10.50    0.67
   5  10   0   -0.28    0.37
   5  10   0   -0.05    0.29
   5  10   0   -0.01    0.19
   6  10   0    0.30    0.18
  12 -11   0    0.05    0.62
 -12  11   0    0.93    0.41
 -12  11   0    0.08    0.20
  11 -11   0    1.52    0.30
 -11  11   0    1.19    0.32
 -11  11   0    0.78    0.46
  10 -11   0    0.14    0.39
 -10  11   0    0.13    0.41
   9 -11   0    9.91    0.78
  -9  11   0    6.54    0.77
   8 -11   0   13.55    0.99
  -8  11   0   12.40    1.36
  -8  11   0   12.43    0.99
  -8  11   0   16.96    1.66
   7 -11   0    0.77    0.49
  -7  11   0    1.08    1.02
  -7  11   0    1.72    1.20
  -7  11   0    0.49    0.57
   6 -11   0   16.21    1.14
  -6  11   0   15.13    1.52
  -6  11   0   13.50    1.05
  -6  11   0   15.02    1.62
   5 -11   0   10.68    0.96
  -5  11   0    9.82    1.35
  -5  11   0    8.53    1.42
   4 -11   0   13.92    1.08
  -4  11   0   16.15    1.71
  -4  11   0   14.22    1.64
   3 -11   0   21.86    1.42
  -3  11   0   23.22    1.95
  -3  11   0   22.29    1.22
  -3  11   0   21.22    1.52
   2 -11   0   -0.06    0.42
  -2  11   0   -0.48    0.88
  -2  11   0    0.06    0.30
  -2  11   0   -0.20    0.50
   1 -11   0    1.14    0.42
  -1  11   0    0.45    0.90
  -1  11   0    1.18    0.58
  -1  11   0    0.92    0.30
   0 -11   0    1.55    0.70
   0  11   0   -0.20    0.65
   0  11   0    1.10    0.85
   0  11   0    1.04    0.42
  -1 -11   0   -0.56    0.41
   1  11   0    0.71    0.28
   1  11   0    0.36    0.51
   1  11   0    0.99    1.10
  -2 -11   0   11.59    0.96
   2  11   0   11.35    0.75
   2  11   0   13.05    1.08
   3  11   0    3.83    0.40
   3  11   0    3.20    0.67
   4  11   0   -0.08    0.37
   4  11   0    0.49    0.19
   5  11   0    0.31    0.18
  12 -12   0    8.92    0.95
 -11  12   0    2.81    0.62
 -11  12   0    2.85    0.58
  10 -12   0   -0.08    0.23
 -10  12   0   -0.08    0.29
 -10  12   0    0.22    0.45
   9 -12   0   -0.02    0.32
  -9  12   0    0.52    0.52
  -9  12   0   -0.14    0.31
   8 -12   0    0.23    0.37
  -8  12   0    0.52    0.56
  -8  12   0    0.23    0.36
   7 -12   0    0.75    0.40
  -7  12   0   -0.49    0.64
   6 -12   0   24.54    1.49
  -6  12   0   23.84    1.80
  -6  12   0   30.54    3.15
   5 -12   0   30.13    1.75
  -5  12   0   30.33    2.12
  -5  12   0   30.18    1.86
   4 -12   0    0.25    0.41
  -4  12   0    0.75    0.53
  -4  12   0    0.46    0.86
   3 -12   0    0.02    0.41
  -3  12   0    0.00    0.83
  -3  12   0   -0.28    0.27
  -3  12   0   -0.30    0.52
   2 -12   0    5.21    0.67
  -2  12   0    4.46    0.88
  -2  12   0    5.85    1.37
  -2  12   0    5.23    0.51
   1 -12   0    7.15    0.71
  -1  12   0    4.54    0.88
  -1  12   0    6.76    0.54
   0 -12   0    2.49    0.42
   0  12   0    2.40    0.54
   0  12   0    2.97    0.43
  -1 -12   0    1.18    0.38
   1  12   0    1.39    0.50
   1  12   0    1.25    0.27
  -2 -12   0    3.58    0.64
   2  12   0    2.16    0.34
   2  12   0    1.83    0.43
   3  12   0    1.51    0.26
   4  12   0    0.30    0.16
  11 -13   0   -0.11    0.61
  10 -13   0    4.72    0.41
 -10  13   0    4.12    0.51
   9 -13   0   -0.51    0.24
  -9  13   0   -0.43    0.37
   8 -13   0    0.55    0.37
  -8  13   0    0.64    0.46
  -8  13   0    0.28    0.89
   7 -13   0    3.36    0.55
  -7  13   0    2.06    0.52
  -7  13   0    1.45    0.71
   6 -13   0    2.10    0.40
  -6  13   0    0.22    0.49
  -6  13   0    1.73    0.78
   5 -13   0   17.49    1.12
  -5  13   0   17.12    1.25
   4 -13   0   16.94    1.10
  -4  13   0   16.54    1.21
   3 -13   0    5.42    0.65
  -3  13   0    7.17    0.62
  -3  13   0    5.91    0.82
   2 -13   0   -0.17    0.33
  -2  13   0    0.30    0.45
  -2  13   0   -0.10    0.24
   1 -13   0    0.43    0.33
  -1  13   0    0.51    0.23
  -1  13   0    0.12    0.43
   0 -13   0    3.81    0.55
   0  13   0    3.18    0.69
   0  13   0    4.16    0.36
  -1 -13   0    0.12    0.35
   1  13   0    0.11    0.37
   1  13   0    0.22    0.18
   2  13   0    1.22    0.41
   2  13   0    0.99    0.17
   3  13   0   -0.15    0.10
  10 -14   0    0.95    0.67
   9 -14   0    3.18    0.37
  -9  14   0    2.92    0.41
   8 -14   0    1.21    0.28
  -8  14   0    1.06    0.35
   7 -14   0    0.34    0.28
  -7  14   0    0.15    0.38
   6 -14   0    0.26    0.28
  -6  14   0    0.36    0.40
   5 -14   0   -0.11    0.27
  -5  14   0    0.46    0.42
   4 -14   0    9.40    0.72
  -4  14   0   10.45    0.82
   3 -14   0    3.24    0.45
  -3  14   0    1.83    0.44
   2 -14   0    5.67    0.57
  -2  14   0    7.38    0.68
   1 -14   0    0.05    0.25
  -1  14   0    0.46    0.21
  -1  14   0    0.00    0.36
   0  14   0    0.19    0.39
   8 -15   0   10.72    0.65
  -8  15   0   10.87    0.68
   7 -15   0    4.45    0.45
  -7  15   0    4.38    0.50
   6 -15   0    0.40    0.34
  -6  15   0    0.39    0.45
   5 -15   0    1.50    0.38
  -5  15   0    0.38    0.35
   4 -15   0    0.23    0.29
  -4  15   0    0.05    0.34
   3 -15   0    0.26    0.27
  -3  15   0    0.37    0.42
  -2  15   0   13.56    0.95
  -4  16  -1    3.88    0.61
  -5  16  -1    1.14    0.37
   5 -16   1    0.84    0.33
  -6  16  -1    6.00    0.63
   6 -16   1    6.23    0.53
  -1  15  -1   -0.44    0.38
  -2  15  -1    2.71    0.68
   2 -15   1    2.24    0.45
  -3  15  -1    0.15    0.36
   3 -15   1   -0.07    0.28
  -4  15  -1    0.11    0.37
   4 -15   1    0.13    0.25
  -5  15  -1    4.47    0.61
   5 -15   1    6.03    0.49
  -6  15  -1    5.91    0.62
   6 -15   1    5.31    0.49
  -7  15  -1    1.25    0.33
   7 -15   1    1.03    0.25
  -8  15  -1   13.08    0.78
   8 -15   1   12.31    0.72
   1  14  -1    8.30    0.46
   1  14  -1    6.40    0.72
   0  14  -1   11.68    0.66
   0  14  -1   10.37    0.86
   0 -14   1   10.21    0.72
  -1  14  -1   11.81    0.67
  -1  14  -1   12.06    0.90
   1 -14   1   11.44    0.77
  -2  14  -1    0.08    0.44
  -2  14  -1    0.14    0.21
   2 -14   1    0.02    0.31
  -3  14  -1   -0.36    0.42
   3 -14   1   -0.22    0.38
  -4  14  -1    0.81    0.44
   4 -14   1    1.60    0.35
  -5  14  -1    9.77    0.88
   5 -14   1    8.88    0.72
  -6  14  -1    1.36    0.47
   6 -14   1    0.01    0.28
  -7  14  -1   13.40    1.03
   7 -14   1   14.56    0.89
  -8  14  -1   -0.58    0.37
   8 -14   1    0.18    0.23
  -9  14  -1    1.32    0.36
   9 -14   1    1.01    0.22
 -10  14  -1    0.41    0.38
  10 -14   1    0.95    0.60
   3  13  -1   11.58    0.64
   2  13  -1    0.82    0.49
   2  13  -1    0.61    0.18
  -2 -13   1    0.40    0.47
   1  13  -1    1.42    0.45
   1  13  -1    1.04    0.24
  -1 -13   1    1.52    0.36
   0  13  -1    0.16    0.24
   0  13  -1    0.68    0.45
   0 -13   1    0.00    0.33
  -1  13  -1    0.92    0.27
  -1  13  -1    1.48    0.54
   1 -13   1    1.00    0.38
  -2  13  -1    5.24    0.51
  -2  13  -1    6.35    0.82
   2 -13   1    6.39    0.65
  -3  13  -1    9.31    0.97
  -3  13  -1    7.85    0.61
   3 -13   1    9.77    0.80
  -4  13  -1    3.08    0.63
   4 -13   1    2.97    0.64
  -5  13  -1    0.27    0.56
   5 -13   1    0.27    0.37
  -6  13  -1   -0.17    1.14
  -6  13  -1    1.73    0.63
   6 -13   1    1.23    0.38
   7 -13   1    0.23    0.35
   8 -13   1    0.72    0.31
   9 -13   1    0.33    0.25
 -10  13  -1    0.61    0.40
  10 -13   1    0.09    0.23
  11 -13   1    0.45    0.60
   5  12  -1    0.29    0.18
   4  12  -1    1.82    0.29
   3  12  -1    0.44    0.40
   3  12  -1    0.10    0.20
  -3 -12   1   -0.11    0.37
   2  12  -1    5.93    0.49
   2  12  -1    5.39    0.92
  -2 -12   1    4.86    0.69
   1  12  -1    2.51    0.57
   1  12  -1    1.71    0.30
  -1 -12   1    2.73    0.57
   0  12  -1    0.84    0.52
   0  12  -1    0.21    0.26
   0 -12   1    0.49    0.37
  -1  12  -1    3.81    0.85
  -1  12  -1    3.90    0.49
   1 -12   1    3.43    0.67
  -2  12  -1   -0.08    0.38
  -2  12  -1   -0.01    0.55
   2 -12   1    0.81    0.71
  -3  12  -1    1.42    0.33
  -3  12  -1    1.24    0.58
   3 -12   1    1.45    0.46
  -4  12  -1   -0.52    0.83
  -4  12  -1    0.89    0.64
   4 -12   1    0.18    0.41
  -5  12  -1    6.15    1.10
  -5  12  -1    4.41    2.03
   5 -12   1    7.14    0.83
  -6  12  -1   16.44    1.17
  -6  12  -1   21.50    1.64
  -6  12  -1   18.57    1.86
   6 -12   1   20.75    1.38
  -7  12  -1    1.35    0.67
  -7  12  -1    0.42    0.95
  -7  12  -1    1.00    0.42
   7 -12   1    1.53    0.45
  -8  12  -1   -0.05    1.05
  -8  12  -1    0.08    0.38
  -8  12  -1   -0.35    0.62
   8 -12   1   -0.16    0.37
  -9  12  -1    1.66    0.40
  -9  12  -1    2.49    0.65
   9 -12   1    2.56    0.51
 -10  12  -1    0.43    0.32
 -10  12  -1    0.08    0.49
  10 -12   1    0.68    0.26
 -11  12  -1    0.24    0.48
  11 -12   1    0.04    0.57
  12 -12   1    0.19    0.58
   6  11  -1    0.80    0.18
   5  11  -1    0.16    0.17
   4  11  -1   -0.12    0.21
   4  11  -1    0.31    0.44
  -4 -11   1    0.90    0.48
   3  11  -1    2.61    0.52
   3  11  -1    3.79    0.46
  -3 -11   1    4.62    0.82
   2  11  -1    2.58    0.59
   2  11  -1    3.92    0.46
  -2 -11   1    2.83    0.47
   1  11  -1    1.12    1.25
   1  11  -1    1.45    0.49
   1  11  -1    0.73    0.68
  -1 -11   1    0.37    0.51
   0  11  -1    3.68    0.51
   0  11  -1    1.22    1.21
   0  11  -1    3.32    0.63
   0 -11   1    2.82    0.47
  -1  11  -1    1.87    0.59
  -1  11  -1    2.05    0.34
  -1  11  -1    1.14    1.19
   1 -11   1    1.39    0.45
  -2  11  -1    1.57    1.05
  -2  11  -1   -0.23    0.55
  -2  11  -1    0.12    0.29
   2 -11   1    0.19    0.43
  -3  11  -1    1.73    0.34
  -3  11  -1    1.72    0.96
  -3  11  -1    1.27    1.03
   3 -11   1    2.84    0.54
  -4  11  -1    0.40    0.93
  -4  11  -1    1.42    0.89
  -4  11  -1    1.94    0.50
  -4  11  -1    2.01    0.34
   4 -11   1    2.22    0.50
  -5  11  -1    7.69    1.27
  -5  11  -1    7.96    1.43
  -5  11  -1    6.02    0.81
   5 -11   1    6.96    0.85
  -6  11  -1   53.55    3.33
  -6  11  -1   50.81    2.66
  -6  11  -1   47.63    2.91
   6 -11   1   47.81    2.67
  -7  11  -1   19.10    1.85
  -7  11  -1   15.78    1.17
  -7  11  -1   13.45    1.49
   7 -11   1   16.52    1.15
  -8  11  -1    1.90    1.05
  -8  11  -1    0.51    0.48
   8 -11   1    0.48    0.42
  -9  11  -1   -0.34    0.98
  -9  11  -1   -0.53    0.43
   9 -11   1    0.09    0.37
 -10  11  -1    0.33    0.39
  10 -11   1    0.41    0.30
 -11  11  -1    8.32    0.67
 -12  11  -1    9.10    0.93
 -12  11  -1    6.04    0.58
  12 -11   1    6.40    0.90
   6  10  -1    0.87    0.26
   6  10  -1    0.65    0.18
   5  10  -1   -0.20    0.31
   5  10  -1    0.44    0.22
   5  10  -1   -0.11    0.39
   4  10  -1   -0.25    0.48
   4  10  -1   -0.37    0.33
   4  10  -1   -0.13    0.27
  -4 -10   1    0.12    0.46
   3  10  -1    1.27    1.13
   3  10  -1   -0.19    0.37
   3  10  -1   -0.28    0.53
   3  10  -1    0.48    0.27
  -3 -10   1    0.51    0.42
   2  10  -1    0.06    0.96
   2  10  -1    0.35    0.28
   2  10  -1    0.23    0.40
   2  10  -1    2.51    1.00
   2  10  -1    0.67    0.56
  -2 -10   1    0.22    0.43
   1  10  -1   72.43    4.30
   1  10  -1   70.51    5.00
   1  10  -1   79.47    3.90
   1  10  -1   83.80    4.06
  -1 -10   1   77.60    3.97
   0  10  -1   10.01    1.07
   0  10  -1   11.12    1.59
   0  10  -1   13.98    1.78
   0  10  -1    9.71    0.71
   0 -10   1   10.75    0.89
  -1  10  -1    2.08    0.56
  -1  10  -1    3.24    0.98
  -1  10  -1    2.03    1.06
   1 -10   1    4.06    0.59
  -2  10  -1   60.74    4.05
  -2  10  -1   62.95    3.69
  -2  10  -1   65.59    3.24
  -2  10  -1   63.40    3.95
   2 -10   1   64.88    3.34
  -3  10  -1   32.88    2.42
  -3  10  -1   34.41    2.24
  -3  10  -1   29.45    1.82
   3 -10   1   33.40    1.85
  -4  10  -1   12.30    1.04
  -4  10  -1   13.11    1.48
  -4  10  -1   14.07    1.57
   4 -10   1   14.98    1.05
  -5  10  -1   34.58    2.16
  -5  10  -1   33.70    2.36
  -5  10  -1   36.80    2.62
   5 -10   1   37.23    2.02
  -6  10  -1    5.03    1.12
  -6  10  -1    6.30    0.92
   6 -10   1    7.74    0.85
  -7  10  -1    0.25    0.91
   7 -10   1   -0.41    0.43
  -8  10  -1   26.84    1.65
  -8  10  -1   27.27    2.23
   8 -10   1   26.00    1.60
  -9  10  -1    1.69    0.51
  -9  10  -1    0.39    0.94
   9 -10   1    1.49    0.41
 -10  10  -1    4.19    1.31
 -10  10  -1    5.64    0.78
  10 -10   1    5.72    0.60
 -12  10  -1   -0.04    0.27
  12 -10   1   -0.21    0.61
 -13  10  -1    3.21    0.38
  13 -10   1    3.32    0.63
   7   9  -1   -0.50    0.26
   7   9  -1   -0.12    0.17
   6   9  -1   -0.11    0.21
   6   9  -1    0.22    0.40
   6   9  -1    0.52    0.43
   5   9  -1    3.17    0.57
   5   9  -1    1.50    0.43
   5   9  -1    2.41    0.32
  -5  -9   1    2.24    0.54
   4   9  -1    3.96    0.52
   4   9  -1    4.69    0.75
   4   9  -1    3.69    0.73
  -4  -9   1    2.65    0.56
   3   9  -1    7.30    1.64
   3   9  -1    9.60    0.86
   3   9  -1    9.65    0.71
   3   9  -1   10.14    1.38
   3   9  -1   10.44    1.08
  -3  -9   1   10.28    0.90
   2   9  -1    0.08    0.96
   2   9  -1    1.64    0.54
   2   9  -1    1.53    1.25
   2   9  -1    1.41    0.47
   2   9  -1    1.83    0.35
  -2  -9   1    2.11    0.49
   1   9  -1    3.18    1.22
   1   9  -1    2.02    1.00
   1   9  -1    1.86    0.45
   1   9  -1    2.49    0.59
  -1  -9   1    1.63    0.45
   0   9  -1    1.23    0.96
   0   9  -1    1.59    0.31
   0   9  -1    0.83    0.52
   0  -9   1    2.46    0.49
  -1   9  -1   91.85    5.12
  -1   9  -1   98.40    4.89
  -1   9  -1   92.64    5.35
  -1   9  -1   97.41    5.90
   1  -9   1   95.43    4.85
  -2   9  -1   95.51    5.03
  -2   9  -1   84.07    5.14
   2  -9   1   86.49    4.51
  -3   9  -1   31.16    2.31
  -3   9  -1   30.00    1.73
  -3   9  -1   33.26    2.21
  -3   9  -1   25.56    2.37
   3  -9   1   30.50    1.75
  -4   9  -1    5.35    0.83
  -4   9  -1    5.78    1.19
   4  -9   1    5.59    0.80
  -5   9  -1    0.50    0.81
   5  -9   1    0.23    0.48
  -6   9  -1   41.81    2.92
  -6   9  -1   41.37    2.34
   6  -9   1   42.89    2.35
  -7   9  -1   29.35    1.79
  -7   9  -1   30.16    2.45
   7  -9   1   30.32    1.80
  -8   9  -1    1.55    1.06
  -8   9  -1    1.38    0.55
   8  -9   1    1.32    0.47
  -9   9  -1    2.07    1.03
  -9   9  -1    2.45    0.56
   9  -9   1    2.15    0.46
 -10   9  -1    0.38    0.87
 -10   9  -1    1.51    0.51
  10  -9   1    0.49    0.34
 -11   9  -1    0.20    0.37
 -12   9  -1    0.80    0.31
  12  -9   1    0.37    0.67
 -13   9  -1    0.38    0.27
  13  -9   1    0.47    0.46
   8   8  -1   11.32    0.63
   8   8  -1   10.50    0.73
   7   8  -1    3.71    0.57
   7   8  -1    4.65    0.64
   6   8  -1    5.76    0.68
   6   8  -1    5.87    0.81
   6   8  -1    5.92    0.51
  -6  -8   1    5.53    0.86
   5   8  -1    2.38    0.35
   5   8  -1    1.02    1.20
   5   8  -1    1.74    0.49
  -5  -8   1    2.39    0.67
   4   8  -1    3.53    0.50
   4   8  -1    2.68    0.81
   4   8  -1    2.28    1.10
   4   8  -1    3.04    0.57
   4   8  -1    3.16    0.48
  -4  -8   1    3.65    0.58
   3   8  -1    0.79    0.76
   3   8  -1    0.15    0.89
   3   8  -1    0.89    0.33
  -3  -8   1    0.00    0.41
   2   8  -1    3.50    0.92
   2   8  -1    2.12    0.44
   2   8  -1    1.93    0.55
   2   8  -1    2.90    0.36
   2   8  -1    3.99    1.18
  -2  -8   1    2.47    0.43
   1   8  -1   34.26    2.73
   1   8  -1   36.87    2.05
   1   8  -1   37.48    1.89
  -1  -8   1   35.30    1.97
   0   8  -1    7.43    0.96
   0   8  -1    7.98    1.31
  -1   8  -1    2.49    0.87
  -1   8  -1    1.74    0.91
  -2   8  -1    2.55    0.90
  -3   8  -1   45.42    2.82
  -4   8  -1   13.83    1.42
   4  -8   1   13.82    1.09
  -5   8  -1    4.75    1.03
  -5   8  -1    5.02    0.82
   5  -8   1    4.17    0.83
  -6   8  -1   11.45    1.04
  -6   8  -1   10.16    1.38
   6  -8   1    9.87    1.00
  -7   8  -1    1.74    0.58
  -7   8  -1    2.09    1.03
   7  -8   1    1.00    0.50
  -8   8  -1    5.98    1.02
  -8   8  -1    6.73    1.37
   8  -8   1    7.62    0.88
  -9   8  -1    0.26    0.85
  -9   8  -1    0.68    0.56
   9  -8   1    0.12    0.40
 -10   8  -1    0.87    0.81
 -10   8  -1    0.66    0.52
  10  -8   1    0.61    0.35
 -11   8  -1   -0.76    1.21
 -11   8  -1    0.44    0.43
  11  -8   1    0.54    0.87
 -12   8  -1    0.39    0.49
  12  -8   1    0.47    0.72
 -13   8  -1    2.63    0.47
  13  -8   1    2.91    0.54
   9   7  -1    5.02    0.52
   8   7  -1    2.82    0.33
   8   7  -1    2.57    0.57
   7   7  -1   -0.04    0.32
   7   7  -1    0.28    0.24
   6   7  -1    1.19    0.46
   6   7  -1    1.48    1.27
   6   7  -1    1.23    0.45
   6   7  -1    1.81    0.37
  -6  -7   1    0.72    0.54
   5   7  -1    5.12    0.91
   5   7  -1    2.84    1.29
   5   7  -1    4.99    0.67
   5   7  -1    5.45    0.53
  -5  -7   1    4.84    0.88
   4   7  -1    1.32    1.10
   4   7  -1    1.46    0.33
   4   7  -1    0.94    0.53
   4   7  -1    1.52    0.80
  -4  -7   1    0.84    0.49
   3   7  -1    0.56    0.77
   3   7  -1    0.23    0.26
   3   7  -1    0.51    0.37
   3   7  -1    0.71    0.48
   3   7  -1    0.31    0.96
  -3  -7   1   -0.06    0.50
   2   7  -1    8.95    2.06
   2   7  -1   10.23    0.81
   2   7  -1   10.92    0.70
   2   7  -1   10.46    0.97
   1   7  -1    0.89    0.78
   0   7  -1    0.03    1.25
   0   7  -1    0.44    0.79
  -1   7  -1   14.71    1.40
  -2   7  -1    1.71    0.81
  -3   7  -1    8.66    1.16
  -4   7  -1    6.12    1.15
  -5   7  -1    3.25    0.94
   5  -7   1    3.76    0.86
  -6   7  -1   48.42    3.05
  -6   7  -1   45.74    2.60
   6  -7   1   46.85    2.66
  -7   7  -1    1.28    0.89
  -7   7  -1    0.29    0.55
   7  -7   1    0.18    0.50
  -8   7  -1    0.56    0.78
  -8   7  -1   -0.58    0.84
   8  -7   1    0.49    0.47
  -9   7  -1   -0.79    0.72
  -9   7  -1    2.54    0.65
   9  -7   1    1.06    0.43
 -10   7  -1    8.48    1.02
 -10   7  -1    7.05    1.34
 -11   7  -1    0.94    0.83
 -11   7  -1    1.65    0.53
  11  -7   1    1.96    0.92
 -12   7  -1    1.86    0.41
  12  -7   1    1.38    0.72
 -13   7  -1    0.32    0.28
  13  -7   1    0.57    0.42
  10   6  -1    1.32    0.29
   9   6  -1    6.08    0.53
   9   6  -1    7.42    0.64
   8   6  -1    0.59    0.33
   8   6  -1    0.40    0.20
  -8  -6   1    0.01    0.52
   7   6  -1   14.86    0.99
   7   6  -1   13.14    1.05
   7   6  -1   13.58    1.99
   7   6  -1   14.62    0.84
  -7  -6   1   13.74    1.23
   6   6  -1    2.58    0.46
   6   6  -1    1.16    0.36
   6   6  -1    2.94    1.29
   6   6  -1    2.01    0.51
  -6  -6   1    2.19    0.59
   5   6  -1    0.14    0.28
   5   6  -1    0.43    0.36
   5   6  -1    0.54    0.66
   5   6  -1    0.51    0.87
   5   6  -1    0.22    0.51
  -5  -6   1   -0.47    0.52
   4   6  -1    3.26    1.14
   4   6  -1    3.01    0.48
   4   6  -1    2.61    0.59
   4   6  -1    3.03    0.82
   4   6  -1    2.91    0.44
  -4  -6   1    4.33    0.76
   3   6  -1   11.11    1.59
   3   6  -1   14.30    0.97
   3   6  -1   14.95    0.92
   2   6  -1    3.04    0.95
   1   6  -1    1.87    0.81
   0   6  -1   22.35    1.70
  -1   6  -1   11.26    1.20
  -2   6  -1    2.77    0.76
  -3   6  -1   45.49    2.77
  -4   6  -1   30.90    2.09
  -5   6  -1    1.15    0.70
  -6   6  -1   12.83    1.15
  -6   6  -1   13.93    1.52
  -7   6  -1    0.08    0.59
  -7   6  -1   -0.19    0.79
   7  -6   1   -0.40    0.47
  -8   6  -1   18.84    1.85
  -8   6  -1   17.53    1.42
   8  -6   1   18.14    1.24
  -9   6  -1    1.98    0.67
  -9   6  -1    2.06    1.08
   9  -6   1    2.37    0.44
 -10   6  -1   22.28    2.09
 -10   6  -1   22.38    1.54
 -11   6  -1    3.98    1.12
 -11   6  -1    4.52    0.84
  11  -6   1    4.01    1.06
 -12   6  -1    5.12    0.71
  12  -6   1    2.89    0.81
 -13   6  -1    6.29    0.60
  13  -6   1    5.37    0.83
  10   5  -1    0.14    0.27
   9   5  -1    0.14    0.33
   9   5  -1    0.21    0.19
  -9  -5   1   -0.14    0.48
   8   5  -1    0.31    0.37
   8   5  -1    0.45    0.22
  -8  -5   1   -0.29    0.52
   7   5  -1   24.86    1.57
   7   5  -1   28.09    1.51
   7   5  -1   26.74    1.40
   7   5  -1   24.32    2.58
  -7  -5   1   24.81    1.72
   6   5  -1   55.47    2.88
   6   5  -1   58.72    2.96
   6   5  -1   60.40    3.02
   6   5  -1   52.63    4.11
  -6  -5   1   53.52    3.05
   5   5  -1    0.99    0.78
   5   5  -1    1.79    1.09
   5   5  -1    1.95    0.55
   5   5  -1    2.67    0.32
   5   5  -1    3.00    0.46
  -5  -5   1    1.82    0.72
   4   5  -1    8.47    0.63
   4   5  -1   10.25    1.57
   4   5  -1    9.82    0.80
   3   5  -1   14.00    1.56
   2   5  -1    5.95    1.11
   1   5  -1   17.03    1.56
   1   5  -1   16.73    1.38
   0   5  -1   24.30    1.71
  -1   5  -1    0.51    0.69
  -2   5  -1    2.37    0.78
  -3   5  -1   12.78    1.26
  -4   5  -1    2.88    0.92
   4  -5   1    3.09    2.08
  -5   5  -1   28.39    2.03
   5  -5   1   30.62    3.79
  -6   5  -1   47.57    3.00
   6  -5   1   48.04    4.95
  -7   5  -1    1.95    0.90
   7  -5   1    3.90    0.76
  -8   5  -1   -0.19    0.83
  -8   5  -1    0.02    0.60
   8  -5   1    0.46    0.44
  -9   5  -1    0.66    0.58
  -9   5  -1    0.68    0.96
 -10   5  -1   -0.60    0.84
 -10   5  -1   -0.07    0.55
  10  -5   1   -1.23    0.96
 -11   5  -1    2.68    0.57
 -11   5  -1    3.35    0.95
  11  -5   1    1.71    0.86
 -12   5  -1   11.53    0.95
  12  -5   1   11.13    1.30
 -13   5  -1    0.12    0.33
  11   4  -1    2.71    0.50
  10   4  -1    1.37    0.34
 -10  -4   1    1.60    0.94
   9   4  -1    7.57    0.68
   9   4  -1    6.31    0.48
  -9  -4   1    5.13    0.91
   8   4  -1    0.31    0.22
   8   4  -1    0.66    0.93
   8   4  -1   -0.21    0.35
  -8  -4   1    0.23    0.58
   7   4  -1   27.67    1.51
   7   4  -1   18.84    3.07
   7   4  -1   25.95    1.39
   7   4  -1   27.23    1.59
  -7  -4   1   24.49    1.72
   6   4  -1   10.88    1.73
   6   4  -1   12.23    0.77
   6   4  -1   11.62    1.02
   6   4  -1   11.62    0.91
  -6  -4   1   12.28    1.12
   5   4  -1   63.37    3.62
   5   4  -1   68.67    4.39
   5   4  -1   68.36    3.41
   5   4  -1   65.84    3.34
   4   4  -1   79.26    4.77
   3   4  -1  139.80    7.55
   2   4  -1   18.50    1.59
   1   4  -1   33.26    2.07
   0   4  -1   20.35    1.44
  -1   4  -1  106.64    5.51
  -2   4  -1   42.06    2.42
  -3   4  -1   42.02    2.48
   3  -4   1   39.82    3.60
  -4   4  -1    2.66    0.90
   4  -4   1    2.49    2.50
  -5   4  -1   -0.49    0.68
   5  -4   1   -1.94    1.86
   6  -4   1    1.85    2.44
  -7   4  -1    4.12    1.05
  -7   4  -1    5.24    1.04
  -8   4  -1    7.10    1.10
  -8   4  -1    7.39    1.30
  -9   4  -1   -0.19    0.61
  -9   4  -1   -0.16    0.81
   9  -4   1   -0.53    0.98
 -10   4  -1    1.58    1.09
 -10   4  -1    0.46    0.59
  10  -4   1   -0.38    0.99
 -11   4  -1    1.22    0.96
 -11   4  -1    0.75    0.54
  11  -4   1    1.53    0.86
 -12   4  -1    0.31    0.46
  12  -4   1    0.32    0.58
 -13   4  -1    2.27    0.41
  11   3  -1    0.12    0.26
 -11  -3   1   -0.35    0.40
  10   3  -1    5.00    0.63
 -10  -3   1    4.91    0.85
   9   3  -1    3.70    0.39
   9   3  -1    1.43    1.12
   9   3  -1    4.72    0.63
  -9  -3   1    4.48    0.66
   8   3  -1    2.50    0.39
   8   3  -1    2.65    0.44
   8   3  -1    3.70    1.17
  -8  -3   1    3.36    0.64
   7   3  -1    2.53    0.52
   7   3  -1    4.00    1.39
   7   3  -1    3.43    0.41
   7   3  -1    5.21    0.76
  -7  -3   1    2.20    0.64
   6   3  -1    0.01    0.37
   6   3  -1    0.37    0.43
   6   3  -1    0.02    0.76
  -6  -3   1    4.25    0.79
   5   3  -1   83.21    4.05
   5   3  -1   67.48    4.62
   4   3  -1    3.62    1.05
   4   3  -1    2.38    1.53
   3   3  -1  124.06    6.60
   3   3  -1  120.53    6.94
   2   3  -1   53.87    3.40
   2   3  -1   57.71    3.26
   1   3  -1  477.81   22.39
   1   3  -1  425.58   22.39
   0   3  -1    1.81    0.62
  -1   3  -1   31.98    1.87
  -2   3  -1   22.07    1.50
   2  -3   1   22.67    2.49
  -3   3  -1    1.91    0.77
   3  -3   1    0.06    2.02
   4  -3   1   10.98    2.71
   4  -3   1    8.73    0.99
   5  -3   1   32.06    3.73
   5  -3   1   31.91    2.13
   6  -3   1    7.34    1.07
   6  -3   1    8.69    2.91
   7  -3   1   -0.06    0.56
  -8   3  -1    2.59    0.71
   8  -3   1    2.81    0.50
   8  -3   1    3.46    1.08
  -9   3  -1   -0.38    0.77
  -9   3  -1   -0.13    0.60
   9  -3   1    0.18    1.04
   9  -3   1    0.38    0.80
   9  -3   1    0.14    0.41
 -10   3  -1    9.36    1.52
 -10   3  -1    9.47    1.14
  10  -3   1    9.16    1.48
  10  -3   1    8.94    0.80
 -11   3  -1    0.31    0.90
 -11   3  -1    0.00    0.50
  11  -3   1   -0.40    0.76
 -12   3  -1   -0.38    0.40
 -13   3  -1    0.54    0.33
  11   2  -1    0.47    0.28
 -11  -2   1   -0.04    0.43
  10   2  -1    1.32    0.36
 -10  -2   1    0.76    0.55
   9   2  -1    8.39    1.58
   9   2  -1    7.57    0.75
  -9  -2   1    7.62    1.00
   8   2  -1   13.72    1.77
   8   2  -1   13.25    0.91
   8   2  -1   10.20    0.73
  -8  -2   1   11.23    1.17
   7   2  -1    1.83    1.04
   7   2  -1    1.75    0.27
   7   2  -1    2.06    0.39
   7   2  -1    1.65    0.52
  -7  -2   1    2.68    0.64
   6   2  -1   11.50    0.85
   6   2  -1   10.54    1.54
   6   2  -1   10.72    2.59
   5   2  -1   49.85    4.15
   5   2  -1   47.28    3.21
   4   2  -1   23.14    1.83
   4   2  -1   19.65    2.59
   3   2  -1   -0.30    1.38
   3   2  -1    0.94    0.69
   2   2  -1  437.08   22.91
   2   2  -1  472.23   22.70
   1   2  -1  331.64   16.83
   1   2  -1  341.49   16.69
   0   2  -1    3.69    0.55
  -1   2  -1    4.32    0.68
   2  -2   1   48.47    3.62
   2  -2   1   52.96    2.88
   3  -2   1    2.79    0.65
   3  -2   1    4.10    2.19
   4  -2   1   26.91    1.81
   4  -2   1   25.65    3.33
   5  -2   1   21.82    1.77
   5  -2   1   28.27    3.41
   6  -2   1    6.17    1.10
   6  -2   1    4.16    2.28
   7  -2   1    5.82    1.07
   7  -2   1    4.87    1.09
  -8   2  -1    7.70    1.03
   8  -2   1    5.65    0.66
   8  -2   1    5.04    1.20
   8  -2   1    6.18    1.17
  -9   2  -1    1.93    0.68
   9  -2   1    0.61    0.40
   9  -2   1    1.09    0.94
   9  -2   1    0.70    0.90
 -10   2  -1    3.56    1.21
 -10   2  -1    2.52    0.66
  10  -2   1    1.24    1.07
  10  -2   1    2.67    0.47
  10  -2   1    2.09    1.39
 -11   2  -1    3.74    1.17
 -11   2  -1    1.45    0.52
  11  -2   1    0.51    0.82
  11  -2   1    0.66    0.34
 -12   2  -1    5.57    0.67
  12   1  -1    4.54    0.47
 -12  -1   1    4.66    0.60
  11   1  -1    2.22    0.40
 -11  -1   1    0.75    0.49
  10   1  -1    1.67    0.37
 -10  -1   1    0.32    0.58
   9   1  -1    6.36    1.44
   9   1  -1    5.79    0.69
  -9  -1   1    6.23    1.00
   8   1  -1    6.40    0.87
   8   1  -1    9.54    1.46
  -8  -1   1    7.08    0.99
   7   1  -1    1.33    2.18
   7   1  -1    2.03    0.98
   7   1  -1    2.21    0.40
   6   1  -1   12.31    2.79
   6   1  -1    7.66    1.30
   5   1  -1   19.55    1.70
   5   1  -1   17.17    2.77
   4   1  -1   -0.24    0.63
   4   1  -1    1.01    1.64
   3   1  -1    4.89    0.90
   3   1  -1    8.36    1.90
   2   1  -1    5.36    0.82
   1   1  -1   29.40    1.97
   0   1  -1  123.09   11.43
   0  -1   1  129.06    8.90
   0  -1   1  143.12   11.25
   1  -1   1   41.87    2.22
   2  -1   1  145.81    8.07
   2  -1   1  146.53    7.41
   3  -1   1   78.77    4.36
   3  -1   1   86.13    5.45
   4  -1   1   36.27    3.64
   4  -1   1   38.59    2.39
   5  -1   1    4.10    0.93
   5  -1   1    3.68    2.30
   6  -1   1   17.38    1.60
   7  -1   1    0.06    0.31
   7  -1   1   -0.08    0.68
   7  -1   1    1.98    1.00
  -8   1  -1    0.95    0.64
   8  -1   1    1.43    0.26
   8  -1   1    1.93    1.00
   8  -1   1    2.05    0.40
   8  -1   1    1.96    1.04
  -9   1  -1    1.16    0.68
   9  -1   1    1.59    0.95
   9  -1   1    1.05    0.76
   9  -1   1    1.58    0.38
 -10   1  -1   11.83    1.21
  10  -1   1   14.99    1.85
  10  -1   1   10.58    0.88
  10  -1   1   11.74    1.44
 -11   1  -1   -0.06    0.48
 -11   1  -1   -0.44    0.74
  11  -1   1    0.32    0.33
 -12   1  -1    0.98    0.39
  12   0  -1    0.67    0.27
 -12   0   1    0.95    0.39
  11   0  -1    0.00    0.32
 -11   0   1    0.26    0.51
 -11   0   1    0.10    0.93
  10   0  -1    0.10    0.31
 -10   0   1   -0.12    0.56
   9   0  -1   11.78    1.68
   9   0  -1    9.82    0.79
  -9   0   1   10.28    1.14
   8   0  -1   10.00    1.39
   8   0  -1    8.49    0.78
   8   0  -1    9.11    1.78
  -8   0   1    9.54    1.00
   7   0  -1   13.80    0.94
   7   0  -1   16.10    3.19
   7   0  -1   13.65    1.53
  -7   0   1   13.18    1.13
   6   0  -1    0.58    0.62
   6   0  -1    1.59    2.01
   5   0  -1    2.30    2.06
   5   0  -1    2.97    0.83
   4   0  -1    2.66    2.00
   4   0  -1    1.42    0.65
   3   0  -1   96.90    6.13
   3   0  -1  102.88    5.27
   2   0  -1    1.87    0.48
   2   0  -1    1.77    1.39
   1   0  -1   19.16    1.47
   0   0   1    2.29    0.28
   1   0   1   25.37    1.62
   2   0   1   76.37    4.04
   2   0   1   74.46    4.70
   3   0   1  554.07   28.28
   4   0   1    5.92    1.49
   4   0   1    3.48    1.90
   5   0   1    4.39    1.06
   6   0   1   16.51    1.67
   7   0   1    7.84    1.28
   7   0   1    7.09    0.84
   7   0   1    7.12    0.51
   7   0   1    6.88    0.69
   7   0   1    6.61    1.53
  -8   0  -1    3.06    0.68
   8   0   1    5.13    1.01
   8   0   1    4.26    1.23
   8   0   1    4.31    0.42
  -9   0  -1    4.80    0.74
   9   0   1    8.36    1.49
   9   0   1    4.53    0.44
   9   0   1    6.13    0.68
   9   0   1    4.23    0.98
 -10   0  -1    1.48    0.60
  10   0   1    1.11    0.40
 -11   0  -1   -0.14    0.46
  11   0   1   -0.18    0.34
 -13   1   1    0.36    0.42
 -12   1   1    0.29    0.42
  11  -1  -1    0.55    0.33
 -11   1   1    0.47    0.77
 -11   1   1    0.00    0.54
  10  -1  -1    6.68    0.63
 -10   1   1    6.49    1.06
   9  -1  -1    0.96    0.99
   9  -1  -1    0.87    0.83
   9  -1  -1    1.78    0.39
  -9   1   1    1.69    0.64
   8  -1  -1   -1.01    2.23
   8  -1  -1    1.55    1.05
   8  -1  -1    0.35    0.35
   8  -1  -1   -0.12    0.67
  -8   1   1    0.07    0.54
   7  -1  -1    3.81    0.93
   7  -1  -1    5.89    2.46
  -7   1   1    5.65    0.87
   6  -1  -1    6.58    1.00
   6  -1  -1    6.34    2.55
   5  -1  -1   98.82    6.63
   5  -1  -1   91.43    5.09
   4  -1  -1    0.37    1.78
   4  -1  -1    0.30    0.50
   3  -1  -1   26.36    1.74
   3  -1  -1   28.85    2.99
   2  -1  -1   32.19    2.66
   2  -1  -1   29.37    1.62
   1  -1  -1  132.03    6.94
   0  -1  -1   -0.14    0.41
   0   1   1    0.11    0.31
   1   1   1  439.57   21.81
   2   1   1  380.58   19.05
   3   1   1   30.90    2.21
   4   1   1   15.45    1.51
   5   1   1  112.25    6.36
   6   1   1   19.70    1.56
   6   1   1   17.68    1.13
   6   1   1   18.17    1.89
  -7  -1  -1   10.19    1.19
   7   1   1    7.62    1.46
   7   1   1   10.63    1.51
   7   1   1    8.61    0.94
   7   1   1   10.33    0.64
   7   1   1    9.75    0.79
   8   1   1    0.17    0.37
   8   1   1    0.31    0.21
   8   1   1   -0.53    0.90
   8   1   1    0.69    0.90
  -9  -1  -1    0.87    0.62
   9   1   1   -0.02    0.21
   9   1   1   -0.35    0.94
   9   1   1    0.01    0.35
 -10  -1  -1    0.71    0.58
  10   1   1    0.30    0.36
 -11  -1  -1    1.03    0.44
  11   1   1    0.31    0.29
 -13   2   1    1.18    0.38
 -12   2   1   -0.11    0.41
 -11   2   1   -0.18    0.78
 -11   2   1    1.65    0.60
  10  -2  -1    3.83    1.03
  10  -2  -1    5.15    0.64
 -10   2   1    4.99    0.76
 -10   2   1    6.47    1.40
   9  -2  -1   -0.16    0.79
   9  -2  -1   -1.32    0.97
   9  -2  -1    0.39    0.43
  -9   2   1    0.07    0.63
   8  -2  -1   72.36    4.46
   8  -2  -1   67.57    6.66
   8  -2  -1   86.06    4.04
  -8   2   1   68.39    3.93
   7  -2  -1   36.03    2.42
   7  -2  -1   35.60    4.48
  -7   2   1   36.71    2.10
   6  -2  -1   32.15    4.01
   6  -2  -1   27.05    2.21
   5  -2  -1   -1.23    1.87
   5  -2  -1   -0.47    0.49
   4  -2  -1   35.62    2.09
   4  -2  -1   36.79    3.74
   3  -2  -1   70.35    4.88
   3  -2  -1   69.61    3.61
   2  -2  -1  297.94   15.46
   1  -2  -1   15.40    1.67
  -1   2   1   14.33    0.98
   0  -2  -1  226.95   11.31
   0   2   1  227.36   11.28
   0   2   1  222.07   11.19
   1   2   1   70.24    3.81
   2   2   1   26.39    1.89
   3   2   1   82.74    4.71
   4   2   1   14.22    1.54
   5   2   1   11.33    1.52
   6   2   1    2.57    1.13
   6   2   1    0.88    0.37
   6   2   1    1.15    0.46
   6   2   1    1.25    0.72
   6   2   1    1.07    0.24
   7   2   1    0.88    0.89
   7   2   1    1.42    0.26
   7   2   1    0.81    0.46
   7   2   1    1.32    0.91
   7   2   1    1.32    0.56
  -8  -2  -1   11.14    1.15
   8   2   1   10.39    0.99
   8   2   1   11.86    1.77
   8   2   1   11.70    0.87
   8   2   1   10.35    0.68
  -9  -2  -1    0.37    0.59
   9   2   1   -0.22    0.36
   9   2   1    0.14    0.21
   9   2   1    0.47    0.93
 -10  -2  -1    1.34    0.60
  10   2   1   -0.40    0.28
  10   2   1    0.45    0.18
  11   2   1    0.18    0.26
 -13   3   1    0.17    0.36
 -12   3   1    3.99    0.76
  11  -3  -1    1.47    0.87
 -11   3   1    1.21    0.59
 -11   3   1    2.01    0.97
  10  -3  -1   29.27    2.28
 -10   3   1   28.81    2.35
 -10   3   1   28.19    1.88
   9  -3  -1   12.96    1.26
  -9   3   1   16.46    1.77
  -9   3   1   18.39    1.41
   8  -3  -1    4.10    0.60
   8  -3  -1    3.38    2.67
   8  -3  -1    4.08    1.01
  -8   3   1    4.60    0.72
   7  -3  -1    1.33    2.50
   7  -3  -1    3.30    0.77
  -7   3   1    2.61    0.66
   6  -3  -1   36.22    4.31
   6  -3  -1   33.25    2.11
   5  -3  -1   -0.09    1.98
   4  -3  -1   74.76    5.54
  -4   3   1   76.80    4.11
   3  -3  -1    0.94    1.68
  -3   3   1    2.17    0.67
   2  -3  -1   27.63    2.69
  -2   3   1   31.38    1.77
   1  -3  -1    9.55    1.53
  -1   3   1    8.51    0.86
  -1   3   1    8.77    0.82
   0  -3  -1    2.84    0.70
   0   3   1    4.26    0.69
   0   3   1    3.64    0.67
   1   3   1    0.75    0.62
  -2  -3  -1   -5.76    5.26
   2   3   1    0.58    3.74
   3   3   1   27.24    2.14
   4   3   1    9.33    1.38
   5   3   1    7.82    1.56
   5   3   1    5.74    0.68
   5   3   1    5.90    0.82
   5   3   1    6.34    1.53
   5   3   1    5.45    0.56
   6   3   1    1.38    0.50
   6   3   1   -0.42    0.71
   6   3   1    0.66    0.25
   6   3   1    1.12    0.36
   6   3   1    0.61    0.80
   7   3   1    0.19    0.47
   7   3   1   -0.04    0.94
   7   3   1    0.36    0.23
   7   3   1    0.00    0.36
   8   3   1    5.18    0.83
   8   3   1    8.08    0.55
   8   3   1    7.16    0.72
   8   3   1    7.32    1.57
   9   3   1    4.07    0.38
   9   3   1    2.96    0.63
  10   3   1    1.13    0.25
  10   3   1    0.77    0.34
  11   3   1    0.47    0.31
 -13   4   1   -0.30    0.33
  12  -4  -1    1.35    0.62
 -12   4   1    1.63    0.47
  11  -4  -1    1.91    0.93
 -11   4   1    0.59    0.89
 -11   4   1    1.61    0.58
  10  -4  -1    2.95    1.07
 -10   4   1    2.42    1.05
 -10   4   1    3.05    0.70
   9  -4  -1   -0.45    0.60
  -9   4   1    0.41    0.62
  -9   4   1    1.11    0.90
   8  -4  -1    9.77    0.97
   8  -4  -1    6.30    3.11
  -8   4   1    7.72    1.11
  -8   4   1    8.30    1.34
   7  -4  -1    2.20    3.22
   7  -4  -1    4.10    0.68
  -7   4   1    3.74    1.00
   6  -4  -1    1.04    2.48
  -6   4   1    0.63    0.77
   5  -4  -1   86.07    6.55
  -5   4   1   86.30    4.70
   4  -4  -1   29.97    3.56
  -4   4   1   33.35    2.06
   3  -4  -1   11.50    2.38
  -3   4   1   11.65    1.05
   2  -4  -1    8.71    1.88
  -2   4   1    6.18    0.86
   1  -4  -1    0.36    1.06
  -1   4   1    0.57    0.57
  -1   4   1    0.57    0.55
   0   4   1    0.52    0.61
   0   4   1    0.41    0.59
   1   4   1    2.44    0.76
   2   4   1   18.47    1.68
   3   4   1   24.87    2.08
   4   4   1    3.48    1.07
   4   4   1    2.98    0.44
   4   4   1    2.60    0.42
   4   4   1    2.61    0.47
   4   4   1    2.88    0.85
   5   4   1    3.20    0.60
   5   4   1    4.46    0.50
   5   4   1    4.38    0.90
   5   4   1    4.34    1.27
   6   4   1    2.59    1.27
   6   4   1    1.77    1.06
   6   4   1    1.92    0.80
   6   4   1    2.16    0.43
   6   4   1    1.90    0.29
   7   4   1    3.44    0.44
   7   4   1    3.71    0.57
   7   4   1    2.87    0.46
   7   4   1    3.86    1.43
   8   4   1   19.16    1.26
   8   4   1   20.20    1.09
   8   4   1   24.64    3.03
   8   4   1   18.70    1.29
   9   4   1    2.71    0.46
   9   4   1    3.28    0.58
  10   4   1    1.03    0.29
 -13   5   1    0.13    0.33
  12  -5  -1    3.41    0.80
  11  -5  -1    0.46    0.86
 -11   5   1   -0.14    0.50
 -11   5   1    0.54    0.85
  10  -5  -1    1.14    0.40
 -10   5   1    2.44    0.96
 -10   5   1    1.64    0.58
   9  -5  -1    4.46    0.88
  -9   5   1    5.37    1.19
  -9   5   1    5.38    1.03
   8  -5  -1   16.95    1.22
   8  -5  -1   14.99    4.14
  -8   5   1   14.08    1.65
  -8   5   1   16.70    1.64
   7  -5  -1   21.30    1.51
   7  -5  -1   23.81    4.14
  -7   5   1   25.53    1.91
  -7   5   1   22.89    1.61
   6  -5  -1   11.90    3.53
  -6   5   1   10.80    1.21
   5  -5  -1   14.52    3.16
  -5   5   1   16.37    1.46
   4  -5  -1   34.03    3.76
  -4   5   1   34.16    2.12
   3  -5  -1   80.02    5.55
  -3   5   1   83.06    4.40
   2  -5  -1    3.40    1.53
  -2   5   1    3.33    0.71
  -2   5   1    2.54    0.65
  -1   5   1    8.37    0.98
  -1   5   1    7.25    0.93
   0   5   1    5.36    0.88
   0   5   1    6.57    1.02
   1   5   1   26.39    1.98
   2   5   1   -0.34    0.61
   3   5   1   51.73    2.71
   3   5   1   51.11    3.10
   3   5   1   52.29    2.66
   3   5   1   53.25    3.59
   3   5   1   53.35    2.78
   4   5   1   23.70    1.53
   4   5   1   24.74    1.31
   4   5   1   20.10    2.18
   4   5   1   26.20    1.87
   4   5   1   23.71    1.39
   5   5   1    9.65    1.23
   5   5   1    9.58    0.95
   5   5   1   10.34    1.07
   5   5   1   11.56    1.46
   5   5   1    9.85    1.71
   6   5   1    7.48    0.59
   6   5   1    4.50    1.33
   6   5   1    7.44    0.73
   6   5   1    7.19    1.01
   6   5   1    6.70    1.38
   7   5   1   10.14    1.84
   7   5   1   10.61    1.04
   7   5   1   13.04    0.81
   7   5   1    8.62    1.15
   8   5   1    0.66    0.41
   8   5   1    0.57    0.22
   8   5   1    1.34    0.40
   9   5   1   16.65    0.90
   9   5   1   16.91    1.03
  10   5   1    2.35    0.51
 -13   6   1    5.24    0.53
  12  -6  -1    1.54    0.74
 -12   6   1    0.58    0.40
  11  -6  -1   -0.82    0.88
 -11   6   1   -0.22    0.48
 -11   6   1    0.19    0.71
  10  -6  -1   11.92    0.95
 -10   6   1   10.26    1.44
 -10   6   1   13.03    1.16
   9  -6  -1    3.68    0.61
  -9   6   1    4.57    0.74
  -9   6   1    4.35    1.23
   8  -6  -1    8.28    1.02
   8  -6  -1    9.40    3.40
  -8   6   1   11.70    1.53
  -8   6   1   10.16    1.40
   7  -6  -1   -1.58    1.93
   7  -6  -1    0.46    0.52
  -7   6   1    0.47    0.59
  -7   6   1    0.18    0.61
   6  -6  -1    6.86    2.89
  -6   6   1    6.11    1.14
  -6   6   1    7.51    1.13
   5  -6  -1   84.81    6.68
  -5   6   1   91.78    4.89
   4  -6  -1  120.40    7.65
  -4   6   1  112.75    6.12
   3  -6  -1   15.73    2.36
  -3   6   1   16.07    1.31
  -3   6   1   15.86    1.18
  -2   6   1   39.64    2.33
  -2   6   1   38.45    2.38
  -1   6   1    4.04    0.82
  -1   6   1    4.56    0.98
   0   6   1    1.86    0.82
   1   6   1   13.53    1.53
   2   6   1    6.94    0.81
   2   6   1    7.81    1.04
   2   6   1    6.34    1.28
   2   6   1    9.43    1.38
   3   6   1    7.25    0.55
   3   6   1    6.72    0.74
   3   6   1    7.38    0.57
   3   6   1    7.16    1.31
   3   6   1    6.76    0.95
   3   6   1    5.85    1.36
   4   6   1   -0.13    0.79
   4   6   1    2.01    1.12
   4   6   1    0.69    0.44
   4   6   1    0.87    0.54
   4   6   1    1.07    0.40
   5   6   1    0.94    1.01
   5   6   1    4.68    0.53
   5   6   1    4.56    0.65
   5   6   1    1.96    0.83
   5   6   1    6.10    0.66
   6   6   1    0.55    0.53
   6   6   1    0.57    0.41
   6   6   1    0.57    1.03
   6   6   1    0.30    0.25
   7   6   1    1.30    0.41
   7   6   1    0.34    0.43
   7   6   1    1.24    0.25
   8   6   1    3.38    0.58
   8   6   1    3.43    0.35
   9   6   1    0.92    0.15
   9   6   1    0.82    0.26
 -13   7   1    0.77    0.28
  12  -7  -1    1.05    0.69
 -12   7   1    2.08    0.68
 -11   7   1    0.83    0.45
 -11   7   1    0.32    0.87
  10  -7  -1    5.51    0.74
 -10   7   1    5.67    1.18
   9  -7  -1    0.17    0.50
  -9   7   1    0.66    0.83
  -9   7   1    1.53    0.62
   8  -7  -1   -0.13    0.53
  -8   7   1    0.02    0.57
   7  -7  -1   -1.01    2.09
   7  -7  -1    0.77    0.57
  -7   7   1    0.15    0.58
  -7   7   1    1.41    0.80
   6  -7  -1   24.81    4.49
   6  -7  -1   27.56    1.77
  -6   7   1   30.90    1.79
  -6   7   1   30.24    2.11
   5  -7  -1    1.04    1.91
  -5   7   1   -0.40    0.66
  -5   7   1    0.63    0.51
   4  -7  -1   36.07    2.24
   4  -7  -1   31.96    3.41
  -4   7   1   30.34    2.13
  -3   7   1    3.20    0.79
  -3   7   1    3.04    0.70
  -2   7   1    1.98    0.74
  -1   7   1   23.05    1.72
  -1   7   1   24.06    1.29
  -1   7   1   23.14    1.51
  -1   7   1   22.85    1.85
   0   7   1   19.98    1.76
   0   7   1   19.06    1.02
   0   7   1   16.55    1.29
   0   7   1   17.45    1.04
   1   7   1    7.80    1.30
   1   7   1    5.31    1.31
   1   7   1    5.24    0.87
   1   7   1    5.55    0.56
   1   7   1    5.38    0.51
   2   7   1   -0.53    0.45
   2   7   1    0.13    0.82
   2   7   1   -0.94    0.87
   2   7   1   -0.26    0.26
   2   7   1   -0.10    0.38
   2   7   1   -0.22    0.27
   3   7   1    1.60    1.02
   3   7   1    0.46    0.40
   3   7   1    0.52    0.80
   3   7   1    0.28    0.89
   3   7   1    0.52    0.29
   4   7   1    2.42    1.21
   4   7   1    3.15    0.86
   4   7   1    3.37    0.72
   4   7   1    3.23    0.62
   4   7   1    3.52    0.53
   5   7   1    3.33    0.51
   5   7   1    2.23    1.24
   5   7   1    2.16    0.33
   5   7   1    2.92    0.60
   5   7   1    2.79    0.81
   6   7   1    0.56    0.26
   6   7   1    0.41    0.46
   6   7   1    0.21    0.39
   7   7   1    0.15    0.32
   7   7   1    1.12    0.23
   7   7   1   -0.09    0.36
   8   7   1    1.08    0.18
   8   7   1    1.79    0.31
  13  -8  -1    2.74    0.62
 -13   8   1    3.71    0.52
  12  -8  -1    0.10    0.63
 -12   8   1    0.22    0.31
  11  -8  -1    7.72    0.66
 -11   8   1    5.98    0.73
  10  -8  -1    1.62    0.43
 -10   8   1    1.70    0.52
 -10   8   1    1.77    1.05
   9  -8  -1    2.61    0.56
  -9   8   1    0.78    0.86
  -9   8   1    1.75    0.56
   8  -8  -1    6.38    1.01
  -8   8   1    3.68    1.11
  -8   8   1    5.54    0.93
   7  -8  -1    1.87    0.63
  -7   8   1    0.90    0.83
  -7   8   1    1.13    0.56
   6  -8  -1   12.72    1.28
  -6   8   1   12.03    1.42
  -6   8   1   12.68    1.04
   5  -8  -1    0.98    0.57
  -5   8   1    1.16    0.70
  -5   8   1    1.41    0.47
   4  -8  -1    2.85    0.60
  -4   8   1    2.58    0.85
  -4   8   1    4.98    0.73
  -3   8   1   -0.73    0.97
  -3   8   1   -0.64    0.69
  -3   8   1   -0.30    0.65
   2  -8  -1    2.96    0.56
  -2   8   1    3.23    0.87
  -2   8   1    3.26    0.39
  -2   8   1    3.32    0.45
  -2   8   1    1.94    0.87
  -2   8   1    5.33    0.99
   1  -8  -1    4.96    0.75
  -1   8   1    4.64    0.89
  -1   8   1    4.17    1.04
  -1   8   1    5.31    1.24
  -1   8   1    3.02    0.48
  -1   8   1    4.54    0.52
   0  -8  -1   -0.56    0.70
   0   8   1   -0.29    0.50
   0   8   1   -0.34    0.86
   0   8   1    0.21    0.88
   0   8   1   -0.50    0.26
   0   8   1    0.20    0.25
  -1  -8  -1   14.37    1.08
   1   8   1   13.28    1.04
   1   8   1   12.78    1.66
   1   8   1   14.90    0.87
   1   8   1   12.74    1.72
   1   8   1   13.65    1.18
   2   8   1    1.14    0.97
   2   8   1    0.31    0.66
   2   8   1    0.33    0.52
   2   8   1   -0.07    0.26
   2   8   1    0.20    0.91
   3   8   1    2.29    0.34
   3   8   1    1.54    1.16
   3   8   1    3.12    0.63
   3   8   1    2.19    0.88
   3   8   1    2.85    0.49
   4   8   1    5.39    1.05
   4   8   1    5.14    0.75
   4   8   1    5.18    0.96
   4   8   1    5.60    0.56
   4   8   1    4.23    1.26
   5   8   1   -0.02    0.38
   5   8   1   -0.19    0.50
   5   8   1    0.45    0.72
   5   8   1    0.06    0.23
   6   8   1    7.27    0.52
   6   8   1    5.66    0.71
   6   8   1    8.62    0.80
   7   8   1    2.04    0.28
   7   8   1    1.10    0.27
   8   8   1    0.81    0.19
 -13   9   1    0.25    0.20
  12  -9  -1   -0.02    0.61
 -12   9   1   -0.02    0.28
  11  -9  -1    1.21    0.29
 -11   9   1    1.83    0.39
  10  -9  -1   -0.34    0.34
 -10   9   1    0.18    0.39
   9  -9  -1    2.56    0.57
  -9   9   1    0.29    0.90
  -9   9   1    1.38    0.52
   8  -9  -1    9.73    1.00
  -8   9   1    6.96    1.36
  -8   9   1    9.90    0.95
   7  -9  -1    5.27    0.93
  -7   9   1    6.23    1.19
  -7   9   1    5.71    0.84
   6  -9  -1    0.24    0.52
  -6   9   1    1.52    0.86
   5  -9  -1    0.35    0.62
  -5   9   1    0.19    0.45
  -5   9   1    2.11    0.88
   4  -9  -1    3.64    0.60
  -4   9   1    1.39    0.83
  -4   9   1    1.84    0.86
   3  -9  -1   23.60    1.47
  -3   9   1   21.87    1.25
  -3   9   1   24.01    1.78
  -3   9   1   22.29    1.82
   2  -9  -1   -1.03    0.41
  -2   9   1   -0.87    0.86
  -2   9   1   -0.56    0.26
  -2   9   1    0.05    0.54
   1  -9  -1   19.63    1.33
  -1   9   1   19.71    1.15
  -1   9   1   21.93    2.00
  -1   9   1   23.08    1.93
   0  -9  -1    4.47    0.79
   0   9   1    5.06    0.92
   0   9   1    5.91    0.56
   0   9   1    3.99    1.23
  -1  -9  -1    5.00    0.76
   1   9   1    3.33    1.00
   1   9   1    3.69    1.39
   1   9   1    5.61    0.53
   1   9   1    6.11    0.95
  -2  -9  -1    2.99    0.80
   2   9   1    2.37    0.62
   2   9   1    1.19    1.10
   2   9   1    2.78    0.49
   2   9   1    2.64    0.49
   2   9   1    1.47    0.93
   3   9   1    1.27    0.76
   3   9   1    1.46    0.44
   3   9   1    1.61    0.62
   3   9   1    1.01    1.21
   3   9   1    1.73    0.39
   4   9   1   -0.46    0.48
   4   9   1   -0.22    0.22
   4   9   1    0.13    0.74
   4   9   1   -0.23    0.38
   5   9   1    1.59    0.37
   5   9   1    1.46    0.24
   5   9   1    1.54    0.53
   6   9   1    0.36    0.32
   6   9   1    0.21    0.32
   6   9   1    0.15    0.17
   7   9   1    0.16    0.18
  12 -10  -1    0.34    0.53
 -12  10   1    0.26    0.25
  11 -10  -1    0.59    0.25
 -11  10   1    0.21    0.31
  10 -10  -1    1.01    0.35
   9 -10  -1    7.80    0.79
   8 -10  -1   -0.39    0.56
  -8  10   1    0.49    0.43
  -8  10   1    0.35    1.04
   7 -10  -1    0.46    0.50
  -7  10   1    0.02    0.44
  -7  10   1    1.43    1.00
   6 -10  -1   22.43    1.43
  -6  10   1   20.73    1.84
  -6  10   1   18.93    1.30
  -6  10   1   24.59    1.93
   5 -10  -1   22.78    1.51
  -5  10   1   23.44    1.94
  -5  10   1   23.74    1.82
   4 -10  -1   11.93    1.00
  -4  10   1   13.71    1.50
  -4  10   1   10.42    1.43
   3 -10  -1    9.16    0.88
  -3  10   1   10.14    1.56
  -3  10   1    7.19    1.01
  -3  10   1    8.00    0.64
   2 -10  -1    0.02    0.44
  -2  10   1    0.28    0.30
  -2  10   1    0.22    0.96
  -2  10   1   -0.35    0.50
   1 -10  -1   17.86    1.21
  -1  10   1   18.81    1.32
  -1  10   1   16.43    1.01
  -1  10   1   18.34    1.87
   0 -10  -1    4.24    0.71
   0  10   1    4.57    0.51
   0  10   1    2.97    0.96
   0  10   1    3.53    0.65
   1  10   1    7.05    2.86
   1  10   1   11.38    2.00
   1  10   1   11.34    0.74
   1  10   1   10.52    1.07
  -2 -10  -1    1.56    0.47
   2  10   1   -0.15    0.73
   2  10   1    0.09    0.29
   2  10   1    0.59    0.55
   3  10   1    6.00    0.86
   3  10   1    7.22    1.22
   3  10   1    5.65    0.49
   4  10   1    1.92    0.37
   4  10   1    2.71    0.54
   5  10   1    0.49    0.43
   5  10   1    0.14    0.17
   6  10   1    2.86    0.30
  12 -11  -1   -0.48    0.41
  11 -11  -1    0.01    0.23
 -11  11   1    0.09    0.22
 -11  11   1    0.01    0.42
  10 -11  -1    1.13    0.31
 -10  11   1    0.58    0.31
 -10  11   1    0.65    0.59
   9 -11  -1    3.29    0.59
  -9  11   1    2.11    0.67
   8 -11  -1    8.02    0.79
  -8  11   1    7.87    1.24
  -8  11   1    7.20    0.70
   7 -11  -1   11.17    0.92
  -7  11   1    9.73    1.32
  -7  11   1    8.64    0.79
   6 -11  -1    6.65    1.12
  -6  11   1    4.38    1.29
   5 -11  -1    0.05    0.43
  -5  11   1   -0.73    0.74
  -5  11   1   -0.09    1.47
  -5  11   1    0.16    0.62
   4 -11  -1    0.42    0.48
  -4  11   1    0.64    0.86
  -4  11   1    1.14    0.57
   3 -11  -1    0.32    0.46
  -3  11   1    0.72    0.56
  -3  11   1    0.13    0.86
  -3  11   1    0.56    0.29
   2 -11  -1    6.05    0.79
  -2  11   1    6.68    0.57
  -2  11   1    5.42    1.06
  -2  11   1    7.21    0.97
   1 -11  -1   26.20    1.55
  -1  11   1   26.01    1.43
  -1  11   1   28.24    2.08
   0 -11  -1   13.04    0.95
   0  11   1   14.35    1.11
   0  11   1   11.03    1.47
   0  11   1   13.48    0.82
  -1 -11  -1    0.56    0.41
   1  11   1    0.47    0.75
   1  11   1    1.44    0.29
   1  11   1    0.42    0.51
   2  11   1   -0.08    0.65
   2  11   1    0.68    0.47
   2  11   1    0.64    0.23
   3  11   1    3.85    0.69
   3  11   1    1.86    0.34
   4  11   1   -0.09    0.15
   4  11   1   -0.27    0.33
   5  11   1    2.07    0.26
  10 -12  -1    8.82    0.59
 -10  12   1    7.95    0.70
 -10  12   1    7.85    0.86
   9 -12  -1   12.95    1.11
  -9  12   1    8.61    0.96
  -9  12   1   10.56    0.88
   8 -12  -1   15.26    1.02
  -8  12   1   16.83    1.17
  -8  12   1   13.87    1.40
   7 -12  -1    0.93    0.39
  -7  12   1    0.28    0.63
  -7  12   1    0.86    0.54
   6 -12  -1    0.14    0.40
  -6  12   1   -0.06    0.54
  -6  12   1    0.30    0.73
   5 -12  -1    2.76    0.49
  -5  12   1    1.20    0.87
  -5  12   1    2.41    0.57
   4 -12  -1    5.14    0.70
  -4  12   1    5.90    0.88
  -4  12   1    4.84    0.98
   3 -12  -1    0.80    0.40
  -3  12   1    1.08    0.53
  -3  12   1    0.95    0.85
   2 -12  -1   14.64    0.97
  -2  12   1   12.70    1.56
  -2  12   1   13.50    0.82
  -2  12   1   13.86    1.11
   1 -12  -1    0.17    0.34
  -1  12   1    0.42    0.89
  -1  12   1    0.24    0.25
  -1  12   1    0.84    0.48
   0 -12  -1    1.18    0.40
   0  12   1    1.06    0.46
   0  12   1    1.00    0.24
  -1 -12  -1    4.23    0.71
   1  12   1    4.16    0.68
   1  12   1    4.36    0.39
   2  12   1   -0.12    0.18
   2  12   1    0.44    0.39
   3  12   1    0.72    0.38
   3  12   1    0.07    0.15
  11 -13  -1    4.52    0.88
  10 -13  -1    0.52    0.17
   9 -13  -1    1.02    0.25
   8 -13  -1    6.20    0.56
  -8  13   1    6.85    0.72
  -8  13   1    5.31    0.93
   7 -13  -1    8.74    0.84
  -7  13   1    8.27    0.79
  -7  13   1    7.29    1.09
   6 -13  -1   16.48    1.02
  -6  13   1   16.28    1.38
  -6  13   1   15.11    1.10
   5 -13  -1    1.28    0.37
  -5  13   1    1.55    0.48
  -5  13   1    0.09    0.73
   4 -13  -1    8.42    0.73
  -4  13   1    7.76    0.85
  -4  13   1    8.37    1.22
   3 -13  -1    2.20    0.50
  -3  13   1    1.61    0.49
   2 -13  -1    0.30    0.30
  -2  13   1    0.39    0.40
   1 -13  -1    0.40    0.33
  -1  13   1    0.17    0.42
  -1  13   1   -0.05    0.19
   0 -13  -1    1.35    0.42
   0  13   1    1.49    0.24
   0  13   1    1.37    0.40
   1  13   1    0.42    0.44
   1  13   1    0.09    0.14
   9 -14  -1    0.04    0.18
   8 -14  -1    3.57    0.42
  -8  14   1    4.57    0.47
   7 -14  -1    3.04    0.41
  -7  14   1    2.66    0.48
   6 -14  -1    2.23    0.42
  -6  14   1    2.91    0.54
   5 -14  -1   -0.24    0.26
  -5  14   1   -0.19    0.36
   4 -14  -1    0.56    0.27
  -4  14   1    0.28    0.36
   3 -14  -1    2.05    0.44
  -3  14   1    1.33    0.38
   2 -14  -1    5.66    0.49
  -2  14   1    6.20    0.67
  -1  14   1    4.85    0.78
   0  14   1    0.50    0.47
   7 -15  -1    0.21    0.23
   6 -15  -1    0.68    0.26
  -6  15   1    0.59    0.26
  -5  15   1    0.77    0.33
  -4  15   1    0.09    0.34
  -3  15   1    1.71    0.44
   3 -16   2    2.54    0.46
  -4  16  -2    3.98    0.60
   4 -16   2    3.36    0.49
  -5  16  -2    0.23    0.38
   5 -16   2   -0.23    0.29
  -6  16  -2    0.41    0.37
   6 -16   2    0.10    0.25
  -7  16  -2    0.05    0.33
   7 -16   2    0.40    0.21
  -1  15  -2   -0.06    0.39
  -1  15  -2    0.47    0.21
   1 -15   2    0.14    0.30
  -2  15  -2    2.51    0.57
   2 -15   2    1.92    0.31
  -3  15  -2    3.63    0.61
   3 -15   2    3.44    0.47
  -4  15  -2    6.57    0.68
   4 -15   2    5.46    0.50
  -5  15  -2    4.11    0.63
   5 -15   2    4.99    0.49
  -6  15  -2   10.83    0.85
   6 -15   2   11.37    0.71
  -7  15  -2    0.02    0.36
   7 -15   2   -0.22    0.23
  -8  15  -2    2.54    0.49
   8 -15   2    1.86    0.88
   8 -15   2    1.97    0.33
  -9  15  -2    0.59    0.26
   9 -15   2    1.07    0.26
   2  14  -2    0.25    0.15
   1  14  -2   -0.06    0.17
   1  14  -2   -0.15    0.34
  -1 -14   2    0.09    0.29
   0  14  -2    0.50    0.42
   0  14  -2   -0.12    0.21
   0 -14   2    0.41    0.29
  -1  14  -2    8.01    0.77
  -1  14  -2    7.50    0.53
   1 -14   2    8.17    0.67
  -2  14  -2    1.61    0.50
  -2  14  -2    1.53    0.26
   2 -14   2    1.39    0.35
  -3  14  -2    5.46    0.73
  -3  14  -2    4.90    0.45
   3 -14   2    4.83    0.60
  -4  14  -2    1.87    0.48
   4 -14   2    2.84    0.42
  -5  14  -2    0.58    0.50
   5 -14   2    0.83    0.32
  -6  14  -2    5.70    0.83
   6 -14   2    3.63    0.53
  -7  14  -2   13.78    1.13
   7 -14   2   14.39    0.90
  -8  14  -2    1.15    0.50
   8 -14   2    0.39    0.26
  -9  14  -2    2.32    0.47
   9 -14   2    2.28    0.37
 -10  14  -2    1.56    0.32
  10 -14   2    2.68    0.67
   4  13  -2    6.09    0.40
   3  13  -2    3.00    0.31
   2  13  -2   18.28    0.98
   2  13  -2   17.44    1.12
  -2 -13   2   17.81    1.08
   1  13  -2    5.48    0.84
   1  13  -2    5.48    0.47
  -1 -13   2    5.31    0.63
   0  13  -2   26.61    1.46
   0  13  -2   28.68    1.64
   0 -13   2   28.07    1.57
  -1  13  -2    0.47    0.53
  -1  13  -2    0.25    0.27
   1 -13   2    0.40    0.34
  -2  13  -2    1.28    0.54
  -2  13  -2    1.14    0.30
   2 -13   2    0.58    0.40
  -3  13  -2    6.52    0.95
  -3  13  -2    3.82    0.48
   3 -13   2    5.65    0.66
  -4  13  -2    3.83    0.45
  -4  13  -2    4.50    0.94
   4 -13   2    4.38    0.68
  -5  13  -2   14.46    1.75
   5 -13   2   12.88    0.95
  -6  13  -2    7.17    0.75
  -6  13  -2    9.38    1.47
   6 -13   2    8.32    0.77
  -7  13  -2    0.54    0.40
  -7  13  -2    1.10    1.08
   7 -13   2    0.76    0.38
   8 -13   2    3.08    0.55
  -9  13  -2    0.11    0.32
   9 -13   2    0.34    0.28
 -10  13  -2    0.38    0.31
  10 -13   2    0.41    0.32
  11 -13   2    1.53    0.83
   5  12  -2    0.47    0.18
   4  12  -2    2.83    0.32
  -4 -12   2    1.93    0.45
   3  12  -2    0.54    0.46
   3  12  -2    0.22    0.24
  -3 -12   2   -0.15    0.36
   2  12  -2   20.16    1.29
   2  12  -2   19.06    1.06
  -2 -12   2   17.96    1.20
   1  12  -2    0.99    0.50
   1  12  -2    1.61    0.31
  -1 -12   2    0.96    0.41
   0  12  -2    7.10    0.60
   0  12  -2    7.56    0.91
   0 -12   2    6.98    0.77
  -1  12  -2   21.72    1.44
  -1  12  -2   20.87    1.21
   1 -12   2   22.09    1.30
  -2  12  -2   15.73    1.27
  -2  12  -2   14.95    0.94
   2 -12   2   15.81    1.09
  -3  12  -2   -0.47    0.87
  -3  12  -2    2.05    0.63
  -3  12  -2    0.87    0.31
   3 -12   2    1.07    0.41
  -4  12  -2    1.62    0.97
  -4  12  -2    3.16    0.50
  -4  12  -2    2.75    0.70
   4 -12   2    3.46    0.52
  -5  12  -2    0.98    0.95
  -5  12  -2    0.67    0.46
   5 -12   2    0.87    0.44
  -6  12  -2    0.41    0.98
  -6  12  -2    0.16    0.61
   6 -12   2    0.29    0.44
  -7  12  -2   16.05    1.13
  -7  12  -2   15.41    1.77
  -7  12  -2   15.22    1.43
   7 -12   2   16.25    1.11
  -8  12  -2    0.59    0.98
  -8  12  -2    0.82    0.45
  -8  12  -2    1.08    0.68
   8 -12   2    2.07    0.42
  -9  12  -2    1.81    0.44
  -9  12  -2    1.75    0.64
   9 -12   2    2.86    0.53
 -10  12  -2    1.11    0.57
 -10  12  -2    1.07    0.41
  10 -12   2    1.00    0.25
 -11  12  -2    0.38    0.29
  11 -12   2    0.40    0.60
 -12  12  -2    0.61    0.21
  12 -12   2    0.91    0.63
   6  11  -2    1.65    0.30
   5  11  -2    2.20    0.43
   5  11  -2    1.98    0.30
  -5 -11   2    1.14    0.40
   4  11  -2    0.58    0.47
   4  11  -2    1.69    0.28
   4  11  -2    0.78    0.34
  -4 -11   2    0.81    0.42
   3  11  -2    1.57    0.50
   3  11  -2    1.63    0.30
   3  11  -2    1.86    0.38
  -3 -11   2    2.10    0.48
   2  11  -2    0.48    1.03
   2  11  -2    0.09    0.50
   2  11  -2    0.30    0.27
  -2 -11   2   -0.21    0.39
   1  11  -2    0.63    0.56
   1  11  -2   -0.75    0.95
   1  11  -2    0.10    0.28
  -1 -11   2    0.18    0.40
   0  11  -2    1.57    0.31
   0  11  -2    0.54    1.12
   0  11  -2    1.94    0.59
   0 -11   2    1.09    0.42
  -1  11  -2   13.52    0.87
  -1  11  -2   17.16    2.18
  -1  11  -2   11.49    1.20
   1 -11   2   13.23    0.98
  -2  11  -2    2.76    1.07
  -2  11  -2    1.86    1.17
  -2  11  -2    1.98    0.71
   2 -11   2    3.29    0.53
  -3  11  -2    0.71    1.04
  -3  11  -2   -0.89    0.97
   3 -11   2    0.04    0.45
  -4  11  -2    1.38    0.47
  -4  11  -2   -0.04    0.87
   4 -11   2    1.19    0.49
  -5  11  -2   18.26    1.96
  -5  11  -2   21.53    1.70
  -5  11  -2   20.70    1.36
   5 -11   2   21.62    1.35
  -6  11  -2    3.57    1.11
  -6  11  -2    6.11    0.86
  -6  11  -2    3.83    0.88
   6 -11   2    4.07    0.77
  -7  11  -2   13.91    1.68
  -7  11  -2   14.58    1.17
   7 -11   2   13.85    1.09
  -8  11  -2    4.49    1.42
  -9  11  -2    0.69    0.45
  -9  11  -2   -0.64    0.80
   9 -11   2    0.67    0.36
 -10  11  -2    5.30    0.68
 -11  11  -2    0.36    0.35
  11 -11   2    1.09    0.77
 -12  11  -2    0.16    0.27
  12 -11   2    0.35    0.59
   7  10  -2    7.75    0.48
   7  10  -2    7.88    0.62
   6  10  -2    2.11    0.32
   6  10  -2    1.43    0.32
  -6 -10   2    1.23    0.43
   5  10  -2    0.65    0.35
   5  10  -2    1.53    0.44
   5  10  -2    0.49    0.24
  -5 -10   2    0.23    0.45
   4  10  -2    0.06    0.35
   4  10  -2   -0.01    0.27
   4  10  -2   -0.42    0.51
  -4 -10   2   -0.04    0.46
   3  10  -2    0.33    0.41
   3  10  -2    0.32    0.64
   3  10  -2   -1.20    0.87
   2  10  -2   -0.13    0.40
   2  10  -2   -0.23    1.05
   2  10  -2    0.86    0.52
   2  10  -2    0.21    0.29
  -2 -10   2   -0.21    0.42
   1  10  -2   -0.06    0.28
   1  10  -2    0.54    0.52
   1  10  -2    0.19    0.96
  -1 -10   2    0.20    0.37
   0  10  -2    7.77    1.47
   0  10  -2    5.99    0.58
   0  10  -2    4.79    1.37
  -1  10  -2    2.08    1.07
  -1  10  -2    2.78    0.62
  -1  10  -2    0.96    0.76
   1 -10   2    3.33    0.51
  -2  10  -2    1.21    1.01
  -2  10  -2    0.75    0.51
  -2  10  -2    0.09    0.83
   2 -10   2    2.10    0.48
  -3  10  -2    1.99    0.47
  -3  10  -2    0.33    0.87
  -3  10  -2    0.32    0.85
   3 -10   2    1.35    0.48
  -4  10  -2    1.88    0.97
  -4  10  -2    3.28    1.17
  -4  10  -2    2.68    0.55
   4 -10   2    2.93    0.53
  -5  10  -2   59.43    3.68
  -5  10  -2   59.55    3.14
   5 -10   2   57.23    3.12
  -6  10  -2    0.18    0.48
  -6  10  -2    0.70    0.94
   6 -10   2   -0.08    0.45
  -7  10  -2   11.59    1.72
   7 -10   2   12.61    1.02
  -8  10  -2    1.60    0.56
  -8  10  -2    1.24    1.00
   8 -10   2    0.95    0.45
  -9  10  -2    7.02    1.29
  -9  10  -2    6.75    1.47
   9 -10   2    6.57    0.72
 -10  10  -2   -0.80    0.80
 -10  10  -2    0.19    0.43
  10 -10   2    0.20    0.30
 -11  10  -2   10.75    0.87
  11 -10   2   11.23    1.50
 -12  10  -2    9.23    0.67
  12 -10   2    9.26    1.07
 -13  10  -2    2.53    0.46
  13 -10   2    1.99    0.43
   8   9  -2    2.22    0.36
   7   9  -2    0.61    0.30
   7   9  -2    0.40    0.19
  -7  -9   2    1.33    0.44
   6   9  -2   -0.19    0.21
   6   9  -2    0.24    0.34
  -6  -9   2    0.11    0.45
   5   9  -2    2.35    0.54
   5   9  -2    3.34    0.63
   5   9  -2    3.02    0.47
  -5  -9   2    3.65    0.74
   4   9  -2    2.02    0.53
   4   9  -2    1.92    0.34
   4   9  -2    3.20    0.46
   4   9  -2    1.45    1.17
  -4  -9   2    2.73    0.52
   3   9  -2    1.30    0.34
   3   9  -2    0.81    1.09
   3   9  -2    1.08    0.55
   3   9  -2    0.10    0.37
  -3  -9   2    0.39    0.43
   2   9  -2    6.81    0.76
   2   9  -2    8.20    1.58
   2   9  -2   10.12    1.42
   2   9  -2    8.40    0.66
  -2  -9   2    9.49    0.80
   1   9  -2    4.39    0.71
   1   9  -2    3.77    1.22
   1   9  -2    3.90    0.70
   1   9  -2    3.92    0.51
  -1  -9   2    3.46    0.65
   0   9  -2   14.62    1.18
   0   9  -2   13.68    1.72
   0  -9   2   13.93    1.00
  -1   9  -2    2.71    1.01
  -1   9  -2    2.04    0.92
   1  -9   2    1.58    0.43
  -2   9  -2   23.34    1.43
  -2   9  -2   24.66    2.00
   2  -9   2   24.62    1.47
  -3   9  -2   36.22    1.93
  -3   9  -2   35.44    2.44
   3  -9   2   31.18    1.90
  -4   9  -2   14.72    1.09
  -4   9  -2   15.60    1.53
   4  -9   2   12.23    1.03
  -5   9  -2   69.81    3.98
   5  -9   2   60.62    3.34
  -6   9  -2   36.39    2.64
  -6   9  -2   33.91    1.98
   6  -9   2   32.99    1.93
  -7   9  -2    0.07    0.55
  -7   9  -2    0.95    1.24
   7  -9   2    0.28    0.44
  -8   9  -2   -0.01    0.52
  -8   9  -2   -0.85    0.69
   8  -9   2   -0.27    0.41
  -9   9  -2   25.55    1.60
  -9   9  -2   22.58    2.19
   9  -9   2   24.52    1.45
 -10   9  -2    4.92    0.63
 -10   9  -2    4.83    1.16
  10  -9   2    2.95    0.51
 -11   9  -2    3.87    0.67
 -11   9  -2    7.22    1.12
  11  -9   2    3.38    0.96
 -12   9  -2    0.34    0.32
  12  -9   2    0.87    0.68
 -13   9  -2    0.07    0.31
  13  -9   2    0.12    0.43
   9   8  -2   11.40    0.69
   8   8  -2   18.22    1.05
   8   8  -2   17.81    0.95
   7   8  -2    0.07    0.33
   7   8  -2   -0.18    0.21
  -7  -8   2    0.11    0.46
   6   8  -2    0.28    0.35
   6   8  -2    0.52    0.27
  -6  -8   2   -0.62    0.48
   5   8  -2    1.45    0.33
   5   8  -2   -0.22    0.99
   5   8  -2    1.39    0.54
   5   8  -2    0.42    0.38
  -5  -8   2    0.78    0.52
   4   8  -2   21.85    1.43
   4   8  -2   19.12    2.40
   4   8  -2   21.26    1.33
   4   8  -2   21.40    1.68
   4   8  -2   22.22    1.22
  -4  -8   2   22.65    1.41
   3   8  -2    5.60    0.69
   3   8  -2    6.78    0.76
   3   8  -2    6.40    0.91
   3   8  -2    5.17    1.30
   3   8  -2    6.31    1.53
  -3  -8   2    6.73    0.75
   2   8  -2    8.89    0.65
   2   8  -2   10.20    1.59
   2   8  -2    8.81    0.95
   2   8  -2    7.38    0.79
  -2  -8   2    9.09    0.79
   1   8  -2    0.23    0.46
  -1  -8   2    1.37    0.36
   0   8  -2    6.71    1.47
   0   8  -2    8.76    1.35
   0   8  -2    7.52    1.33
  -1   8  -2    0.06    0.77
  -2   8  -2   86.92    4.85
  -3   8  -2    5.24    1.08
  -4   8  -2    4.18    1.05
   4  -8   2    5.40    0.78
  -5   8  -2   25.53    2.07
  -6   8  -2   14.32    1.63
  -6   8  -2   14.09    1.15
   6  -8   2   14.48    1.12
  -7   8  -2   11.88    1.54
  -7   8  -2   11.53    1.13
   7  -8   2   12.46    1.01
  -8   8  -2    4.06    1.07
  -8   8  -2    3.99    0.67
   8  -8   2    3.06    0.52
  -9   8  -2    6.86    1.49
  -9   8  -2    6.30    1.00
   9  -8   2    8.34    0.76
 -10   8  -2    0.48    0.60
 -10   8  -2    0.73    0.94
 -11   8  -2    2.08    0.50
 -11   8  -2    1.20    0.86
  11  -8   2    2.56    0.90
 -12   8  -2   -0.16    0.35
  12  -8   2   -0.73    0.67
 -13   8  -2    1.14    0.35
  13  -8   2    0.75    0.45
   9   7  -2   -0.25    0.26
   8   7  -2   12.54    0.86
   8   7  -2   12.68    0.72
  -8  -7   2   11.65    1.01
   7   7  -2   31.34    1.71
   7   7  -2   31.54    1.61
  -7  -7   2   29.14    1.86
   6   7  -2   13.66    1.00
   6   7  -2   15.78    0.92
   6   7  -2   14.70    2.09
   6   7  -2   14.43    1.08
  -6  -7   2   14.57    1.19
   5   7  -2    0.81    0.53
   5   7  -2    1.73    0.31
   5   7  -2    1.39    0.42
   5   7  -2    0.26    1.02
  -5  -7   2    1.03    0.53
   4   7  -2   -0.72    0.76
   4   7  -2   -0.43    0.83
   4   7  -2    0.64    0.28
   4   7  -2    0.53    0.38
   4   7  -2   -0.17    0.48
  -4  -7   2    0.39    0.43
   3   7  -2    0.91    0.40
   3   7  -2    0.54    0.86
   3   7  -2    0.96    0.27
   3   7  -2   -0.43    0.73
  -3  -7   2    0.97    0.44
   2   7  -2   10.79    1.50
   1   7  -2    1.12    0.91
   0   7  -2   22.63    1.77
  -1   7  -2   17.19    1.51
  -2   7  -2    1.72    0.85
  -3   7  -2    1.99    0.85
  -4   7  -2    9.88    1.24
  -5   7  -2    4.64    1.12
  -6   7  -2    0.32    0.69
   6  -7   2    0.19    0.45
  -7   7  -2    8.20    0.98
  -7   7  -2    6.18    1.41
   7  -7   2    5.50    0.81
  -8   7  -2   23.85    2.24
   8  -7   2   21.29    1.33
  -9   7  -2    0.99    0.61
  -9   7  -2   -0.64    0.96
   9  -7   2   -0.02    0.36
 -10   7  -2    2.54    0.62
 -10   7  -2    2.43    0.86
 -11   7  -2    0.84    0.52
 -11   7  -2    0.66    0.81
  11  -7   2    0.99    0.97
  12  -7   2    4.85    1.12
 -13   7  -2    0.90    0.32
  13  -7   2    1.22    0.45
  10   6  -2    0.24    0.30
   9   6  -2    7.68    0.55
   9   6  -2    8.03    0.90
  -9  -6   2    5.96    0.78
   8   6  -2    1.07    0.23
   8   6  -2    0.91    0.37
  -8  -6   2    0.58    0.52
   7   6  -2   -0.10    0.37
   7   6  -2   -0.75    0.91
   7   6  -2   -0.15    0.23
   6   6  -2   31.84    1.68
   6   6  -2   30.45    1.55
   6   6  -2   25.69    2.74
   6   6  -2   27.16    1.70
  -6  -6   2   27.06    1.78
   5   6  -2    3.30    0.49
   5   6  -2    2.79    0.46
   5   6  -2    2.35    0.57
   5   6  -2    3.65    1.35
  -5  -6   2    2.50    0.56
   4   6  -2   64.84    3.66
   4   6  -2   64.17    3.51
   4   6  -2   69.97    3.47
   4   6  -2   70.32    4.44
   4   6  -2   68.50    3.39
  -4  -6   2   66.98    3.47
   3   6  -2    6.78    0.56
   3   6  -2    5.24    1.28
   2   6  -2   10.27    1.37
   1   6  -2   10.22    1.25
   0   6  -2    9.63    1.18
  -1   6  -2   -0.26    0.73
  -2   6  -2   62.77    3.55
  -3   6  -2    3.99    0.92
  -4   6  -2    1.97    0.82
  -5   6  -2    1.14    0.90
  -6   6  -2    1.30    0.86
  -7   6  -2    4.91    1.16
  -7   6  -2    3.52    0.68
   7  -6   2    5.25    0.73
  -8   6  -2    5.72    1.02
  -8   6  -2    7.71    1.41
   8  -6   2    6.36    0.73
  -9   6  -2    3.27    0.65
  -9   6  -2    2.12    1.00
 -10   6  -2   16.72    1.32
 -10   6  -2   15.61    1.84
  10  -6   2   15.53    2.00
 -11   6  -2    0.43    0.51
 -11   6  -2   -0.67    0.77
  11  -6   2   -0.16    0.87
 -12   6  -2   10.79    1.08
  12  -6   2    9.40    1.28
 -13   6  -2    2.14    0.54
  13  -6   2    1.05    0.47
  11   5  -2    0.32    0.36
  10   5  -2    0.60    0.31
 -10  -5   2    0.12    0.43
   9   5  -2    0.12    0.33
   9   5  -2    0.07    0.20
   8   5  -2    0.45    0.23
   8   5  -2    0.58    0.89
   8   5  -2    0.06    0.35
  -8  -5   2   -0.49    0.51
   7   5  -2    3.37    1.35
   7   5  -2    3.56    0.44
   7   5  -2    3.68    0.51
  -7  -5   2    3.80    0.66
   6   5  -2    7.27    0.82
   6   5  -2    8.30    0.62
   6   5  -2    9.00    0.93
   6   5  -2    9.32    1.69
  -6  -5   2    6.76    0.98
   5   5  -2    1.12    0.99
   5   5  -2    0.16    0.37
   5   5  -2    0.61    0.25
   5   5  -2    1.15    0.49
   4   5  -2    7.64    0.59
   4   5  -2    9.14    1.39
   3   5  -2    1.16    0.82
   2   5  -2   57.42    3.58
   1   5  -2   45.60    2.74
   0   5  -2    0.39    0.65
   0   5  -2   -0.58    0.72
  -1   5  -2    5.25    0.86
  -2   5  -2    5.12    1.01
  -3   5  -2   25.75    1.80
  -4   5  -2    0.78    0.77
  -5   5  -2    9.78    1.34
  -6   5  -2    0.74    0.83
  -7   5  -2   -0.20    0.83
  -7   5  -2    0.80    0.60
  -8   5  -2    0.25    0.89
  -8   5  -2    1.21    0.59
  -9   5  -2   37.81    2.94
  -9   5  -2   41.28    2.37
   9  -5   2   41.82    2.87
 -10   5  -2    1.50    0.59
 -10   5  -2    1.41    0.97
  10  -5   2    2.33    1.01
 -11   5  -2   -0.25    0.85
 -11   5  -2    0.00    0.49
  11  -5   2    0.66    0.89
 -12   5  -2    3.22    0.65
  12  -5   2    3.91    0.90
 -13   5  -2    0.55    0.32
  11   4  -2    0.37    0.44
  10   4  -2    4.64    0.58
 -10  -4   2    3.03    0.54
   9   4  -2    4.53    0.40
   9   4  -2    5.01    0.63
  -9  -4   2    4.38    0.90
   8   4  -2    2.33    0.43
   8   4  -2    0.87    1.04
   8   4  -2    2.14    0.40
  -8  -4   2    3.03    0.62
   7   4  -2    1.17    1.04
   7   4  -2    2.05    0.43
   7   4  -2    1.86    0.29
  -7  -4   2    2.31    0.59
   6   4  -2    6.95    1.41
   6   4  -2    6.34    0.54
   6   4  -2    6.39    0.77
  -6  -4   2    7.34    0.94
   5   4  -2    2.03    0.88
   5   4  -2    2.29    0.32
   4   4  -2  190.95   10.63
   4   4  -2  193.84   10.24
   3   4  -2   13.43    1.83
   3   4  -2   16.05    1.54
   2   4  -2   20.18    1.83
   2   4  -2   20.23    1.67
   1   4  -2    4.86    0.97
   1   4  -2    6.08    1.12
   0   4  -2   36.45    2.17
  -1   4  -2   92.95    4.86
  -2   4  -2   56.39    3.15
  -3   4  -2    0.41    0.73
  -4   4  -2    3.39    0.97
  -5   4  -2    5.53    1.07
  -6   4  -2    6.52    1.25
   6  -4   2    5.55    1.03
  -7   4  -2   10.73    1.11
  -7   4  -2   10.95    1.50
   7  -4   2   10.24    1.35
  -8   4  -2   -0.20    0.62
  -8   4  -2    0.21    0.79
  -9   4  -2   -0.50    0.60
  -9   4  -2    0.94    0.92
   9  -4   2   -0.44    0.94
 -10   4  -2    1.89    1.09
 -10   4  -2    2.30    0.63
  10  -4   2    1.70    1.00
 -11   4  -2    9.06    0.96
 -11   4  -2    9.49    1.52
  11  -4   2   10.25    1.51
 -12   4  -2    0.00    0.38
  12  -4   2    0.48    0.59
 -13   4  -2    2.86    0.48
  11   3  -2    2.78    0.50
 -11  -3   2    1.57    0.58
  10   3  -2    0.37    0.31
 -10  -3   2    0.96    0.49
   9   3  -2    1.42    1.01
   9   3  -2    1.52    0.37
  -9  -3   2    1.15    0.58
   8   3  -2   36.20    1.92
   8   3  -2   33.14    2.95
   8   3  -2   33.28    1.78
  -8  -3   2   34.60    2.05
   7   3  -2    1.95    1.09
   7   3  -2    0.88    0.40
   7   3  -2    0.62    0.24
  -7  -3   2    0.57    0.55
   6   3  -2    3.84    1.16
   6   3  -2    4.34    0.46
   6   3  -2    6.62    2.34
   6   3  -2    7.19    0.78
  -6  -3   2    4.65    0.79
   5   3  -2   18.12    2.71
   5   3  -2   13.45    1.56
   4   3  -2    0.05    1.48
   4   3  -2    0.61    0.73
   3   3  -2    3.87    1.56
   3   3  -2    4.85    1.00
   2   3  -2  700.68   35.07
   1   3  -2   -0.13    0.86
   1   3  -2    0.07    0.59
   0   3  -2  412.92   20.43
  -1   3  -2   93.39    4.81
  -2   3  -2  124.55    6.38
  -3   3  -2    8.05    1.17
   3  -3   2    8.98    1.00
   4  -3   2    2.58    0.77
   5  -3   2    0.80    0.67
   6  -3   2    0.47    0.56
   7  -3   2    0.59    0.62
  -8   3  -2    1.63    0.68
   8  -3   2    1.28    1.03
   8  -3   2    1.29    0.85
   8  -3   2    1.13    0.41
  -9   3  -2   10.01    1.64
  -9   3  -2    9.73    1.22
   9  -3   2    9.16    0.86
   9  -3   2    9.26    1.64
   9  -3   2   15.35    1.66
 -10   3  -2    2.31    1.00
 -10   3  -2    2.21    0.63
  10  -3   2    2.73    0.58
  10  -3   2    2.78    1.02
 -11   3  -2    1.05    0.89
 -11   3  -2    2.85    0.55
  11  -3   2    2.39    0.74
 -12   3  -2    0.02    0.38
  12  -3   2   -0.20    0.58
 -12  -2   2    1.11    0.65
  11   2  -2   11.52    0.78
 -11  -2   2   10.68    0.96
  10   2  -2    2.35    0.41
 -10  -2   2    3.13    0.61
   9   2  -2   33.79    2.76
   9   2  -2   30.32    1.71
  -9  -2   2   30.15    1.91
   8   2  -2    0.79    0.99
   8   2  -2    1.87    0.44
  -8  -2   2    0.47    0.56
   7   2  -2   -0.32    0.75
   7   2  -2    0.57    2.41
   7   2  -2    0.59    0.24
   7   2  -2    0.37    0.38
  -7  -2   2    0.48    0.52
   6   2  -2   23.20    2.08
   6   2  -2   24.27    3.30
   5   2  -2    1.38    1.85
   5   2  -2   -0.28    0.63
   4   2  -2   26.49    1.93
   4   2  -2   24.29    2.83
   3   2  -2   27.13    1.86
   3   2  -2   26.70    2.68
   2   2  -2    3.52    1.31
   1   2  -2   19.70    1.29
   1   2  -2   20.17    1.70
   0   2  -2  163.84    8.17
  -1   2  -2  132.55    6.67
  -2   2  -2  324.49   27.81
   2  -2   2  340.92   28.94
   2  -2   2  360.69   20.08
   2  -2   2  376.45   21.11
   3  -2   2    3.27    0.75
   4  -2   2   49.02    2.94
   5  -2   2   52.40    3.23
   6  -2   2    7.07    1.21
   7  -2   2    1.60    0.81
   7  -2   2    3.69    0.59
   7  -2   2    2.69    1.51
  -8   2  -2    3.25    0.72
   8  -2   2    1.63    0.43
   8  -2   2    1.27    0.86
   8  -2   2    0.42    0.99
   8  -2   2    1.44    0.24
  -9   2  -2    5.55    1.08
   9  -2   2    3.98    1.08
   9  -2   2    4.15    0.68
   9  -2   2    3.59    0.46
   9  -2   2    6.15    1.26
 -10   2  -2    6.09    2.34
 -10   2  -2    3.93    0.69
  10  -2   2    8.78    1.55
  10  -2   2    3.43    0.66
  10  -2   2    3.64    0.85
 -11   2  -2    0.80    0.96
 -11   2  -2    1.20    0.52
  11  -2   2    1.28    0.98
 -12   2  -2    0.50    0.38
  12   1  -2    0.33    0.33
  11   1  -2    0.09    0.38
 -11  -1   2    0.51    0.55
  10   1  -2    0.88    0.36
 -10  -1   2    1.34    0.58
   9   1  -2   14.08    0.99
   9   1  -2   17.70    1.83
  -9  -1   2   13.56    1.21
   8   1  -2    3.59    2.73
   8   1  -2    5.68    0.70
   8   1  -2    5.08    1.26
  -8  -1   2    5.48    0.92
   7   1  -2   52.19    3.94
   7   1  -2   63.63    7.06
   7   1  -2   41.28    2.26
  -7  -1   2   39.35    2.35
   6   1  -2    2.98    2.18
   6   1  -2    3.34    1.04
   5   1  -2   -1.61    1.52
   5   1  -2    0.82    0.69
   4   1  -2   25.44    1.79
   4   1  -2   23.44    2.90
   3   1  -2   31.72    3.07
   3   1  -2   33.66    2.06
   2   1  -2    7.77    1.67
   1   1  -2   26.30    1.97
   0   1  -2   13.69    4.67
   0  -1   2   11.00    3.88
   0  -1   2   12.15    3.61
   1  -1   2    0.09    0.42
   2  -1   2    3.16    0.74
   3  -1   2    1.14    0.60
   4  -1   2   27.67    2.77
   5  -1   2    9.92    1.24
   6  -1   2    2.55    0.88
   7  -1   2    2.66    1.05
   7  -1   2    3.24    0.42
   7  -1   2    2.16    0.27
   7  -1   2    1.90    1.01
   7  -1   2    1.23    0.44
  -8   1  -2    0.40    0.65
   8  -1   2   -0.52    1.00
   8  -1   2    0.48    0.23
   8  -1   2    1.04    0.39
   8  -1   2    1.58    1.02
  -9   1  -2    8.69    1.17
   9  -1   2    9.40    1.60
   9  -1   2    8.43    0.57
   9  -1   2    8.83    0.83
   9  -1   2    7.22    1.44
 -10   1  -2    4.15    0.66
  10  -1   2    3.37    0.64
  10  -1   2    1.63    0.77
 -11   1  -2    0.63    0.48
 -11   1  -2    0.36    0.75
  11  -1   2    0.76    0.29
 -12   0   2    0.39    0.40
  11   0  -2    0.44    0.34
 -11   0   2    0.57    0.98
 -11   0   2    0.54    0.54
  10   0  -2    0.14    0.33
 -10   0   2    0.23    0.68
   9   0  -2    7.80    0.76
   9   0  -2   14.85    2.10
  -9   0   2    9.18    1.09
   8   0  -2   -0.02    0.33
   8   0  -2    0.63    0.73
   8   0  -2    1.58    2.46
  -8   0   2    0.05    0.50
   7   0  -2    0.50    0.63
   7   0  -2   -0.86    2.07
   7   0  -2    0.24    0.36
   6   0  -2    7.27    1.08
   6   0  -2    9.13    2.86
   5   0  -2    1.51    1.94
   5   0  -2    1.18    0.63
   4   0  -2    0.51    1.80
   4   0  -2    3.26    0.77
   3   0  -2    0.10    1.56
   3   0  -2    1.52    0.52
   2   0  -2   32.19    1.87
   2   0  -2   36.36    2.77
   1   0  -2    1.57    0.99
   0   0   2    1.93    0.39
   1   0   2    5.22    0.77
   2   0   2   25.84    1.73
   3   0   2    0.45    0.54
   4   0   2    6.91    1.15
   5   0   2   76.77    4.54
   6   0   2   13.43    0.91
   6   0   2   12.49    1.52
   6   0   2   13.45    1.45
   6   0   2   12.67    1.22
   7   0   2    0.14    0.20
   7   0   2    0.76    0.90
   7   0   2   -0.11    0.34
   7   0   2    0.14    0.71
   7   0   2   -0.06    0.43
  -8   0  -2    1.46    0.65
   8   0   2    1.51    1.08
   8   0   2    0.34    0.35
   8   0   2    0.34    0.23
   8   0   2    0.49    0.78
  -9   0  -2    6.08    1.18
   9   0   2    9.64    1.63
   9   0   2    8.09    0.54
   9   0   2    7.19    1.34
   9   0   2    8.25    0.81
 -10   0  -2    0.01    0.58
  10   0   2    0.08    0.36
  10   0   2    0.43    0.66
  10   0   2    0.34    0.20
  11   0   2    4.75    0.52
 -13   1   2    0.11    0.38
 -12   1   2    1.34    0.46
  11  -1  -2    7.35    0.68
 -11   1   2    5.51    1.25
 -11   1   2    8.49    1.01
  10  -1  -2    2.17    0.39
 -10   1   2    0.96    0.66
   9  -1  -2    0.26    0.35
   9  -1  -2    5.68    5.11
   9  -1  -2    0.52    1.21
   9  -1  -2    0.02    0.79
  -9   1   2    1.17    0.61
   8  -1  -2    7.61    0.73
   8  -1  -2    7.07    3.03
   8  -1  -2    7.77    1.00
   8  -1  -2    9.85    1.92
   8  -1  -2    7.10    1.24
  -8   1   2    8.37    0.96
   7  -1  -2   18.98    3.70
   7  -1  -2   18.76    1.57
  -7   1   2   19.32    1.32
   6  -1  -2    0.09    0.55
   6  -1  -2   -0.25    2.06
   5  -1  -2    4.99    2.42
   5  -1  -2    4.02    0.78
   4  -1  -2   44.43    2.50
   4  -1  -2   45.06    4.07
   3  -1  -2    4.15    1.88
   3  -1  -2    2.78    0.50
   2  -1  -2  666.35   38.44
   2  -1  -2  703.10   43.31
  -2   1   2  701.81   40.83
  -2   1   2  677.03   37.64
   1  -1  -2    4.85    3.33
   1  -1  -2    4.18    3.21
  -1   1   2    3.00    2.87
  -1   1   2    7.75    3.06
  -1   1   2    7.38    2.37
   0  -1  -2    2.32    0.79
   0   1   2    2.53    0.53
   1   1   2   35.17    2.11
   2   1   2  246.91   12.55
   3   1   2    1.39    1.46
   4   1   2   42.15    2.86
   5   1   2    6.83    1.87
   6   1   2    0.86    0.31
   6   1   2    4.95    1.16
   6   1   2    0.50    0.35
   6   1   2    0.00    0.73
   6   1   2    0.48    0.76
   6   1   2    0.26    0.61
   7   1   2   22.52    2.23
   7   1   2   24.20    1.40
   7   1   2   22.30    1.91
   7   1   2   24.60    1.49
   7   1   2   23.18    1.27
   8   1   2    0.02    0.37
   8   1   2    0.34    0.22
   8   1   2   -0.58    0.45
   8   1   2    0.05    0.91
   8   1   2    0.41    0.80
   9   1   2    9.27    1.41
   9   1   2   13.41    1.98
   9   1   2    8.30    1.19
   9   1   2   11.02    0.66
  10   1   2    3.23    0.56
  10   1   2    2.69    0.33
  11   1   2    0.24    0.27
 -13   2   2    0.79    0.55
 -12   2   2    2.84    0.62
 -11   2   2    3.47    0.67
 -11   2   2    2.14    1.05
  10  -2  -2    0.78    0.99
  10  -2  -2    2.77    0.54
 -10   2   2    1.63    0.66
 -10   2   2    1.75    1.04
   9  -2  -2    0.47    0.34
   9  -2  -2   -0.10    1.01
   9  -2  -2    1.08    2.77
  -9   2   2    0.84    0.60
   8  -2  -2   14.77    1.39
   8  -2  -2   12.35    0.94
   8  -2  -2    7.54    3.12
   8  -2  -2   13.49    1.32
  -8   2   2   14.07    1.22
   7  -2  -2    9.01    3.41
   7  -2  -2    7.48    1.01
   7  -2  -2    8.21    0.99
  -7   2   2    7.26    0.95
   6  -2  -2   12.18    3.11
   6  -2  -2   10.93    1.06
   5  -2  -2   49.21    4.63
   5  -2  -2   52.17    2.85
   4  -2  -2    4.40    0.54
   4  -2  -2    3.12    2.57
   3  -2  -2   83.18    5.55
  -3   2   2   82.60    4.32
   2  -2  -2  406.74   20.72
  -2   2   2  399.29   19.91
   1  -2  -2  115.47    6.35
  -1   2   2  110.79    5.75
  -1   2   2  118.98    5.80
   0  -2  -2  624.63   32.17
   0   2   2  670.97   32.07
   1   2   2   10.05    1.11
   2   2   2    7.95    1.11
   3   2   2    1.32    0.71
   4   2   2   22.57    2.01
   5   2   2    4.07    0.44
   5   2   2    4.34    0.87
   5   2   2    3.62    0.97
   5   2   2    3.82    0.60
   5   2   2    4.21    0.82
   6   2   2    8.99    1.32
   6   2   2    7.49    0.58
   6   2   2    8.80    1.38
   6   2   2    6.26    0.70
   6   2   2    7.37    1.50
   6   2   2    8.24    0.89
   7   2   2    0.71    0.39
   7   2   2    0.08    0.81
   7   2   2    0.21    0.47
   7   2   2    0.57    0.90
   7   2   2    0.30    0.23
   8   2   2    1.13    1.11
   8   2   2    3.85    0.79
   8   2   2    3.53    0.73
   8   2   2    1.17    0.83
   8   2   2    2.32    0.40
   9   2   2    0.89    0.23
   9   2   2    0.67    0.38
  10   2   2    1.47    0.33
  10   2   2    1.14    0.19
 -13   3   2    3.17    0.57
 -12   3   2    2.07    0.49
  11  -3  -2   -0.11    0.80
 -11   3   2   -0.45    0.53
 -11   3   2   -0.41    0.77
  10  -3  -2    5.88    1.15
 -10   3   2    5.47    0.77
 -10   3   2    5.68    1.24
   9  -3  -2   25.11    4.59
   9  -3  -2   23.57    1.50
  -9   3   2   23.36    1.70
  -9   3   2   25.71    2.08
   8  -3  -2    2.31    2.74
   8  -3  -2    1.61    0.59
  -8   3   2    1.90    0.97
  -8   3   2    1.68    0.68
   7  -3  -2   71.06    7.56
   7  -3  -2   87.03    4.45
  -7   3   2   90.29    4.86
  -7   3   2   85.67    4.86
   6  -3  -2    1.86    2.28
  -6   3   2    0.99    0.77
   5  -3  -2  109.86    7.35
  -5   3   2  101.62    5.54
   4  -3  -2    0.93    1.98
  -4   3   2    0.25    1.04
   3  -3  -2  230.39   12.87
  -3   3   2  237.90   11.74
   2  -3  -2    4.00    1.64
  -2   3   2    3.06    0.55
   1  -3  -2  178.15    9.43
  -1   3   2  168.71    8.82
  -1   3   2  184.13    9.27
   0  -3  -2    3.11    0.88
   0   3   2    4.27    0.80
  -1  -3  -2    7.62    0.76
   1   3   2    7.77    1.06
  -2  -3  -2   12.96    0.97
   2   3   2   12.93    1.39
   3   3   2   11.27    1.43
   4   3   2    2.65    0.43
   4   3   2    1.43    0.88
   4   3   2    2.76    0.44
   5   3   2    0.15    0.77
   5   3   2    0.08    0.82
   5   3   2    0.13    0.47
   5   3   2    1.66    0.81
   5   3   2    0.56    0.36
   5   3   2    0.02    0.21
   6   3   2    2.71    0.47
   6   3   2    3.99    0.89
   6   3   2    2.73    0.61
   6   3   2    4.63    0.97
   6   3   2    1.98    0.85
   6   3   2    3.79    1.27
   7   3   2    0.23    0.37
   7   3   2    0.34    0.25
   7   3   2    0.59    0.89
   7   3   2   -0.19    0.47
   7   3   2   -0.37    0.81
   8   3   2    1.67    1.25
   8   3   2    3.93    0.66
   8   3   2    2.51    0.52
   8   3   2    2.96    0.40
   9   3   2   -0.14    0.19
   9   3   2   -0.26    0.31
  10   3   2    0.53    0.16
  10   3   2    0.92    0.30
 -13   4   2    0.36    0.34
 -12   4   2   -0.11    0.40
  11  -4  -2    3.72    0.97
 -11   4   2    4.97    0.90
 -11   4   2    5.96    1.26
  10  -4  -2   -0.35    0.40
 -10   4   2   -0.07    0.61
 -10   4   2    1.03    0.87
   9  -4  -2    1.49    3.80
   9  -4  -2    2.76    0.54
  -9   4   2    4.18    0.73
  -9   4   2    3.47    1.03
   8  -4  -2    4.94    3.18
   8  -4  -2    5.46    0.70
  -8   4   2    5.09    1.14
  -8   4   2    5.44    1.03
   7  -4  -2    1.47    0.58
   7  -4  -2    2.81    2.81
  -7   4   2    2.15    0.88
  -7   4   2    0.22    0.61
   6  -4  -2    1.76    2.47
  -6   4   2    3.07    0.86
   5  -4  -2   82.21    6.34
  -5   4   2   83.84    4.51
   4  -4  -2   11.91    2.60
  -4   4   2    8.64    0.91
   3  -4  -2   15.60    2.50
  -3   4   2   15.75    1.15
   2  -4  -2    3.66    1.64
  -2   4   2    2.99    0.54
  -2   4   2    3.93    0.62
   1  -4  -2   28.23    2.32
  -1   4   2   27.79    1.66
  -1   4   2   26.30    1.77
   0   4   2   -0.54    0.59
   1   4   2   45.04    2.87
   2   4   2   29.76    2.27
   3   4   2    0.06    0.65
   3   4   2   -0.14    0.31
   4   4   2    3.07    0.56
   4   4   2    0.50    0.84
   4   4   2    2.45    0.33
   4   4   2    2.05    0.41
   4   4   2    2.38    1.08
   5   4   2    4.93    0.48
   5   4   2    5.75    0.70
   5   4   2    4.13    0.85
   5   4   2    5.74    1.36
   5   4   2    2.09    1.00
   5   4   2    3.80    0.87
   6   4   2   -0.39    0.98
   6   4   2   -0.21    0.49
   6   4   2   -0.46    0.73
   6   4   2    1.08    0.88
   6   4   2    0.23    0.36
   6   4   2    0.01    0.25
   7   4   2    1.51    0.27
   7   4   2    1.96    1.13
   7   4   2    0.86    0.51
   7   4   2    1.23    0.44
   8   4   2    0.22    0.42
   8   4   2    0.47    0.37
   8   4   2   -0.07    0.21
   9   4   2   24.33    1.44
   9   4   2   26.43    1.33
  10   4   2    2.85    0.48
 -13   5   2    0.15    0.30
  12  -5  -2   14.33    1.26
 -12   5   2   13.59    1.00
  11  -5  -2   -0.87    0.87
 -11   5   2    0.20    0.47
 -11   5   2   -0.14    0.71
  10  -5  -2    0.68    0.43
 -10   5   2   -0.19    0.82
 -10   5   2    0.79    0.54
   9  -5  -2    1.17    2.78
   9  -5  -2    2.30    0.57
  -9   5   2    1.44    0.88
  -9   5   2    2.89    0.61
   8  -5  -2    1.00    2.69
   8  -5  -2    0.63    0.54
  -8   5   2    0.69    0.62
  -8   5   2    0.74    0.84
   7  -5  -2    0.44    0.53
   7  -5  -2   -3.22    2.02
  -7   5   2    0.51    0.57
  -7   5   2    0.52    0.76
   6  -5  -2   -2.02    1.95
   6  -5  -2   -0.06    0.51
  -6   5   2    0.72    0.71
  -6   5   2   -0.40    0.49
   5  -5  -2   18.91    3.33
  -5   5   2   17.30    1.39
   4  -5  -2    7.89    2.38
  -4   5   2    3.84    0.78
   3  -5  -2   62.28    4.64
  -3   5   2   62.84    3.40
   2  -5  -2   12.54    1.96
  -2   5   2   10.94    0.93
  -2   5   2   10.11    0.96
   1  -5  -2   26.48    1.92
  -1   5   2   24.09    1.78
  -1   5   2   25.64    1.67
   0   5   2   -0.12    0.55
   1   5   2    4.03    0.98
   2   5   2    3.98    0.44
   2   5   2    5.33    0.75
   2   5   2    4.89    1.16
   3   5   2    7.53    0.73
   3   5   2    5.48    1.04
   3   5   2    5.46    1.27
   3   5   2    6.07    0.54
   3   5   2    1.57    1.13
   3   5   2    5.89    0.88
   4   5   2   15.30    1.77
   4   5   2   17.73    1.04
   4   5   2   16.61    1.12
   4   5   2   18.65    1.31
   4   5   2   18.98    2.05
   4   5   2   19.46    1.72
   5   5   2    7.31    1.69
   5   5   2    9.43    0.66
   5   5   2   10.40    0.88
   5   5   2    9.65    1.50
   5   5   2   10.91    1.74
   5   5   2    7.71    1.06
   6   5   2    3.89    0.94
   6   5   2    1.97    0.31
   6   5   2    2.50    0.49
   6   5   2    0.63    0.90
   6   5   2    2.11    0.56
   7   5   2   11.12    0.91
   7   5   2   10.87    0.71
   7   5   2   10.77    1.03
   8   5   2    0.20    0.33
   8   5   2    0.63    0.40
   8   5   2    0.81    0.21
   9   5   2    0.79    0.28
   9   5   2    0.79    0.16
 -13   6   2    0.40    0.29
  12  -6  -2    2.15    0.74
 -12   6   2    3.63    0.67
  11  -6  -2    0.85    0.34
 -11   6   2    0.99    0.89
 -11   6   2    0.21    0.46
 -10   6   2    0.52    0.51
 -10   6   2    0.25    0.85
   9  -6  -2    0.10    0.52
   9  -6  -2    0.91    3.19
  -9   6   2   -0.34    0.51
  -9   6   2   -0.25    0.72
   8  -6  -2    3.21    0.59
   8  -6  -2    3.31    2.97
  -8   6   2    3.33    0.97
  -8   6   2    4.57    0.73
   7  -6  -2   12.78    1.16
   7  -6  -2   12.10    3.36
  -7   6   2   11.88    1.15
  -7   6   2   12.81    1.35
   6  -6  -2    2.56    0.57
   6  -6  -2    3.73    2.78
  -6   6   2    2.26    0.75
  -6   6   2    1.80    0.56
   5  -6  -2    1.36    0.54
   5  -6  -2   -0.94    1.83
  -5   6   2   -0.45    0.57
   4  -6  -2   18.27    2.95
  -4   6   2   20.91    1.48
   3  -6  -2   -0.21    1.46
  -3   6   2    0.25    0.55
   2  -6  -2   75.95    4.72
  -2   6   2   80.75    4.20
  -2   6   2   72.17    4.09
  -1   6   2    5.72    0.98
   0   6   2    1.47    0.76
   1   6   2    5.51    1.17
   1   6   2    5.28    0.53
   1   6   2    6.78    1.38
   1   6   2    4.29    0.94
   1   6   2    7.03    0.57
   2   6   2    0.09    0.26
   2   6   2    0.49    0.82
   2   6   2    0.40    0.71
   2   6   2    0.30    0.86
   2   6   2    0.45    0.32
   2   6   2   -0.12    0.85
   2   6   2    0.59    0.50
   3   6   2    1.35    0.85
   3   6   2    1.26    0.54
   3   6   2    1.97    0.33
   3   6   2    1.81    0.32
   3   6   2    2.24    0.44
   3   6   2    0.63    0.99
   3   6   2    1.61    1.04
   4   6   2   31.22    2.81
   4   6   2   35.96    2.31
   4   6   2   32.22    2.45
   4   6   2   32.66    2.00
   4   6   2   32.89    1.75
   4   6   2   33.11    1.87
   5   6   2   23.59    2.47
   5   6   2   24.45    1.43
   5   6   2   23.48    1.93
   5   6   2   23.02    1.60
   5   6   2   23.59    1.30
   6   6   2   11.94    1.06
   6   6   2   11.01    0.90
   6   6   2    9.76    1.40
   6   6   2   11.86    1.63
   6   6   2   11.11    0.73
   7   6   2   -0.35    0.32
   7   6   2    0.02    0.19
   7   6   2   -0.02    0.41
   8   6   2    0.20    0.17
   8   6   2    0.30    0.29
 -13   7   2    0.97    0.42
  12  -7  -2    2.18    0.72
 -12   7   2    3.39    0.53
  11  -7  -2    2.97    0.55
 -11   7   2    2.86    0.52
  10  -7  -2   10.66    0.95
 -10   7   2   10.28    1.05
 -10   7   2   11.74    1.44
   9  -7  -2    7.49    0.99
  -9   7   2    8.15    1.01
  -9   7   2    9.37    1.31
   8  -7  -2    4.49    0.94
   8  -7  -2    0.14    2.47
  -8   7   2    4.11    0.99
  -8   7   2    3.89    0.66
   7  -7  -2    2.16    2.82
   7  -7  -2    1.88    0.83
  -7   7   2    3.29    0.62
  -7   7   2    4.11    1.00
   6  -7  -2    0.63    0.54
   6  -7  -2   -0.58    1.96
  -6   7   2    0.40    0.67
  -6   7   2    0.85    0.53
   5  -7  -2    6.18    2.55
   5  -7  -2    3.87    0.60
  -5   7   2    4.74    0.91
   4  -7  -2   42.87    2.43
   4  -7  -2   49.95    4.23
  -4   7   2   44.04    2.65
  -3   7   2   23.33    1.62
  -3   7   2   19.52    1.76
  -3   7   2   23.27    1.28
  -2   7   2    3.27    0.79
  -2   7   2    5.28    0.80
  -2   7   2    4.48    0.88
  -1   7   2    5.27    1.02
  -1   7   2    5.27    1.06
  -1   7   2    6.26    0.88
  -1   7   2    2.90    0.57
  -1   7   2    5.79    0.53
   0   7   2   13.95    1.09
   0   7   2   13.64    0.83
   0   7   2   12.06    0.81
   0   7   2   12.66    1.53
   0   7   2   13.85    1.67
   1   7   2    0.89    0.31
   1   7   2    0.83    0.28
   1   7   2    0.71    0.91
   1   7   2    0.59    0.49
   1   7   2    0.23    0.64
   1   7   2    0.67    0.88
   2   7   2    2.24    1.11
   2   7   2    3.66    0.49
   2   7   2    2.22    0.48
   2   7   2    3.59    0.51
   2   7   2    4.45    0.97
   2   7   2    2.82    0.97
   3   7   2   10.92    0.98
   3   7   2   12.37    0.80
   3   7   2   11.52    1.78
   3   7   2   11.91    1.14
   3   7   2   13.37    1.68
   4   7   2    2.07    0.85
   4   7   2    4.73    1.48
   4   7   2    3.63    0.52
   4   7   2    3.25    0.45
   4   7   2    3.73    0.61
   5   7   2    0.69    0.77
   5   7   2    0.79    1.02
   5   7   2    1.72    0.29
   5   7   2    1.23    0.57
   5   7   2    1.32    0.42
   6   7   2    1.46    0.24
   6   7   2    1.40    0.41
   6   7   2    1.22    0.45
   7   7   2    0.65    0.35
   7   7   2    1.49    0.34
   7   7   2    1.65    0.30
   8   7   2    0.13    0.17
  12  -8  -2    1.91    0.67
 -12   8   2    1.17    0.29
  11  -8  -2    3.11    0.54
 -11   8   2    4.54    0.65
  10  -8  -2    0.41    0.41
 -10   8   2    0.89    0.45
   9  -8  -2    2.65    0.54
  -9   8   2    2.42    0.55
  -9   8   2    0.65    1.35
   8  -8  -2    8.04    1.01
  -8   8   2    5.44    1.17
  -8   8   2    6.69    0.89
   7  -8  -2    7.15    1.05
  -7   8   2    7.13    0.87
  -7   8   2    9.03    1.73
  -6   8   2   10.03    0.94
  -6   8   2   10.49    1.23
   5  -8  -2   21.71    1.51
  -5   8   2   21.88    1.70
   4  -8  -2    1.22    0.56
  -4   8   2   -0.08    0.85
  -4   8   2    0.53    0.67
   3  -8  -2    0.36    0.54
  -3   8   2    0.23    0.77
  -3   8   2   -0.22    0.63
  -3   8   2   -0.04    0.26
   2  -8  -2   11.31    1.05
  -2   8   2   11.52    0.75
  -2   8   2   11.63    1.49
  -2   8   2   10.52    0.87
  -2   8   2   10.55    1.05
   1  -8  -2   32.63    2.00
  -1   8   2   36.64    2.46
  -1   8   2   36.11    2.06
  -1   8   2   35.31    1.87
  -1   8   2   34.54    1.85
  -1   8   2   41.01    2.61
   0  -8  -2    2.29    0.57
   0   8   2    2.06    0.55
   0   8   2    1.61    0.94
   0   8   2    2.61    0.96
   0   8   2    1.45    0.30
   0   8   2    1.90    0.34
   1   8   2    0.44    0.91
   1   8   2    0.39    0.54
   1   8   2    0.86    0.57
   1   8   2    1.54    1.02
   1   8   2    1.22    0.32
   1   8   2    0.69    0.29
   2   8   2    4.02    0.53
   2   8   2    6.34    1.18
   2   8   2    3.39    0.54
   2   8   2    5.60    1.52
   2   8   2    4.76    0.68
   3   8   2    0.66    0.56
   3   8   2    0.85    0.86
   3   8   2    0.36    0.43
   3   8   2    0.89    0.30
   3   8   2    0.40    0.94
   4   8   2    8.82    0.86
   4   8   2    8.50    1.05
   4   8   2   10.36    1.42
   4   8   2    8.58    0.62
   5   8   2    2.19    0.39
   5   8   2    2.72    0.56
   5   8   2    2.36    0.43
   5   8   2    1.48    0.72
   6   8   2    0.25    0.21
   6   8   2    0.55    0.41
   6   8   2    0.20    0.30
   7   8   2    2.39    0.30
 -13   9   2    0.45    0.35
  12  -9  -2    0.35    0.56
 -12   9   2    0.50    0.26
  11  -9  -2    0.86    0.29
 -11   9   2    0.37    0.34
  10  -9  -2   -0.04    0.36
 -10   9   2    0.41    0.37
   9  -9  -2    0.94    0.48
  -9   9   2    1.03    0.43
   8  -9  -2   12.45    1.11
  -8   9   2   12.66    0.98
   7  -9  -2    4.35    0.69
  -7   9   2    4.25    1.27
   6  -9  -2    0.53    0.54
  -6   9   2    0.03    0.79
  -6   9   2    0.34    0.44
   5  -9  -2    2.28    0.60
  -5   9   2    0.17    0.80
  -5   9   2    1.46    0.83
   4  -9  -2    0.66    0.55
  -4   9   2    1.70    0.83
  -4   9   2    2.32    0.87
   3  -9  -2    0.83    0.63
  -3   9   2    1.13    0.58
   2  -9  -2    3.92    0.75
  -2   9   2    5.41    0.97
  -2   9   2    5.04    1.09
  -2   9   2    5.87    0.53
  -1   9   2    0.02    0.49
  -1   9   2    0.18    0.30
  -1   9   2    0.71    0.87
   0  -9  -2    0.81    0.48
   0   9   2    0.62    0.30
   0   9   2    1.13    0.54
   0   9   2    1.33    0.92
   0   9   2    1.37    1.40
   1   9   2    0.54    0.96
   1   9   2    0.08    0.55
   1   9   2    0.32    1.10
   1   9   2    0.21    0.28
   2   9   2    4.36    0.66
   2   9   2    1.66    0.59
   2   9   2    1.75    0.34
   2   9   2    3.06    1.33
   2   9   2    2.31    1.85
   3   9   2    3.81    0.66
   3   9   2    1.85    0.78
   3   9   2    3.24    0.61
   3   9   2    3.20    0.43
   4   9   2    0.40    0.68
   4   9   2    0.57    0.49
   4   9   2    0.49    0.24
   4   9   2   -0.09    0.49
   5   9   2    4.34    0.38
   5   9   2    4.49    0.68
   6   9   2    0.03    0.32
   6   9   2    0.38    0.16
  12 -10  -2    1.21    0.49
 -12  10   2    1.18    0.50
  11 -10  -2   -0.31    0.23
 -11  10   2   -0.21    0.29
  10 -10  -2    2.23    0.36
 -10  10   2    1.97    0.37
 -10  10   2    1.96    0.49
   9 -10  -2    0.19    0.37
  -9  10   2    0.03    0.36
   8 -10  -2   -0.38    0.41
  -8  10   2    0.12    0.39
   7 -10  -2    4.58    0.82
  -7  10   2    3.43    1.30
  -7  10   2    4.37    0.72
   6 -10  -2    1.23    0.53
  -6  10   2    0.79    0.83
   5 -10  -2    4.50    0.84
  -5  10   2    3.87    0.90
  -5  10   2    3.43    0.72
   4 -10  -2   14.71    1.14
  -4  10   2   14.26    1.21
  -4  10   2   15.41    1.59
   3 -10  -2    8.40    0.87
  -3  10   2    8.03    1.05
  -3  10   2    9.37    1.51
   2 -10  -2    6.11    0.84
  -2  10   2    6.94    0.97
  -2  10   2    8.14    1.58
  -2  10   2    6.96    0.60
   1 -10  -2    3.32    0.54
  -1  10   2    3.19    0.49
  -1  10   2    3.95    0.89
  -1  10   2    3.27    0.96
   0 -10  -2    0.83    0.61
   0  10   2    0.08    1.15
   0  10   2    0.44    0.54
   0  10   2    0.97    0.38
   1  10   2    0.18    0.52
   1  10   2    0.24    0.26
   1  10   2   -0.15    0.77
   2  10   2    8.13    1.29
   2  10   2    7.12    0.56
   2  10   2    8.92    0.95
   3  10   2    0.33    0.23
   3  10   2   -0.08    0.62
   3  10   2    0.52    0.47
   4  10   2    4.54    0.72
   4  10   2    5.74    0.41
   5  10   2    0.55    0.15
   5  10   2    0.28    0.31
  12 -11  -2   -0.21    0.41
  11 -11  -2    2.54    0.31
 -11  11   2    1.46    0.48
  10 -11  -2    0.19    0.27
 -10  11   2    0.70    0.52
 -10  11   2   -0.38    0.36
   9 -11  -2    0.68    0.34
  -9  11   2    0.72    0.45
  -9  11   2    1.70    0.85
   8 -11  -2    3.92    0.68
  -8  11   2    3.13    0.73
  -8  11   2    3.90    0.83
   7 -11  -2    9.23    0.85
  -7  11   2    6.88    1.22
  -7  11   2    7.28    0.96
   6 -11  -2   19.36    1.32
  -6  11   2   20.48    1.66
  -6  11   2   21.17    1.41
   5 -11  -2    5.88    0.80
  -5  11   2    5.03    0.93
  -5  11   2    6.51    1.30
   4 -11  -2   11.30    0.95
  -4  11   2   10.19    1.04
  -4  11   2    9.88    1.47
   3 -11  -2    0.87    0.46
  -3  11   2    0.59    0.92
  -3  11   2    0.98    0.54
   2 -11  -2    0.85    0.43
  -2  11   2    0.30    0.50
  -2  11   2    0.71    0.26
  -2  11   2    0.69    0.84
   1 -11  -2    3.61    0.69
  -1  11   2    5.06    0.96
  -1  11   2    4.45    0.83
  -1  11   2    4.63    0.45
   0 -11  -2   15.21    1.11
   0  11   2   18.28    0.96
   0  11   2   16.88    1.22
   0  11   2   17.97    1.71
   1  11   2   -0.35    0.63
   1  11   2    0.41    0.23
   1  11   2   -0.07    0.46
   2  11   2   12.98    1.31
   2  11   2   17.63    1.19
   2  11   2   13.61    0.81
   3  11   2    1.67    0.28
   3  11   2    1.23    0.41
   4  11   2    0.79    0.64
   4  11   2    0.81    0.14
  10 -12  -2    8.15    0.54
 -10  12   2    8.08    0.79
   9 -12  -2    6.11    0.55
  -9  12   2    5.20    0.61
  -9  12   2    5.00    0.80
   8 -12  -2    0.36    0.32
  -8  12   2    0.12    0.53
  -8  12   2    0.23    0.42
   7 -12  -2   35.87    1.99
  -7  12   2   37.81    2.46
  -7  12   2   37.16    2.05
   6 -12  -2    0.57    0.40
  -6  12   2    1.26    0.71
  -6  12   2    0.63    0.46
   5 -12  -2   -0.02    0.39
  -5  12   2   -0.11    0.46
  -5  12   2   -0.32    0.70
   4 -12  -2   10.64    0.88
  -4  12   2   12.01    1.36
  -4  12   2   10.39    0.94
   3 -12  -2    3.61    0.62
  -3  12   2    3.34    0.75
  -3  12   2    1.55    0.80
   2 -12  -2    0.00    0.44
  -2  12   2    0.50    0.90
  -2  12   2   -0.03    0.44
   1 -12  -2   11.37    0.79
  -1  12   2   10.26    1.23
  -1  12   2   10.86    0.66
  -1  12   2   10.81    0.94
   0  12   2    2.91    0.72
   0  12   2    2.39    0.34
   0  12   2    2.42    0.56
   1  12   2    0.60    0.38
   1  12   2    0.72    0.18
   2  12   2    0.08    0.14
   2  12   2    0.19    0.49
  10 -13  -2    4.27    0.34
   9 -13  -2    7.92    0.61
   8 -13  -2   16.01    0.88
  -8  13   2   13.00    1.12
  -8  13   2   13.96    1.03
   7 -13  -2    4.43    0.47
  -7  13   2    2.51    0.61
  -7  13   2    2.79    0.58
   6 -13  -2    0.69    0.31
  -6  13   2    0.47    0.37
  -6  13   2    1.68    1.03
   5 -13  -2   12.53    0.81
  -5  13   2   11.00    0.91
  -5  13   2   11.55    1.30
   4 -13  -2    0.51    0.31
  -4  13   2   -0.02    0.43
  -4  13   2    0.27    0.83
   3 -13  -2    3.24    0.48
  -3  13   2    4.21    0.62
  -2  13   2    0.84    0.40
  -1  13   2    1.00    0.40
   0  13   2    0.82    0.35
   1  13   2    0.45    0.43
   8 -14  -2    0.57    0.24
   7 -14  -2    0.10    0.26
  -7  14   2   -0.04    0.25
   6 -14  -2    4.65    0.52
  -6  14   2    4.03    0.46
   5 -14  -2    7.28    0.59
  -5  14   2    7.80    0.64
   4 -14  -2    1.00    0.27
  -4  14   2    0.88    0.33
  -3  14   2    0.38    0.38
  -2  14   2    0.87    0.39
  -1  14   2    0.42    0.43
  -2  16  -3    3.30    0.73
  -3  16  -3   -0.10    0.39
   3 -16   3   -0.03    0.29
  -4  16  -3    4.60    0.90
   4 -16   3    5.43    0.53
  -5  16  -3    0.79    0.44
   5 -16   3   -0.09    0.25
   6 -16   3    8.24    0.69
  -7  16  -3    0.39    0.35
   7 -16   3    0.72    0.20
  -8  16  -3    0.78    0.30
   1  15  -3    5.26    0.34
   0  15  -3    0.55    0.17
   0  15  -3    1.27    0.43
   0 -15   3    0.63    0.31
  -1  15  -3   -0.14    0.38
  -1  15  -3    0.08    0.23
   1 -15   3    0.35    0.28
  -2  15  -3    0.87    0.21
  -2  15  -3    0.91    0.39
   2 -15   3    1.41    0.30
  -3  15  -3    5.22    0.65
  -3  15  -3    5.00    0.46
   3 -15   3    5.73    0.56
  -4  15  -3    0.47    0.41
   4 -15   3    0.18    0.26
  -5  15  -3    5.58    0.71
   5 -15   3    5.68    0.55
  -6  15  -3    3.51    0.67
   6 -15   3    3.42    0.44
  -7  15  -3   -0.59    0.39
   7 -15   3    0.00    0.23
  -8  15  -3    0.92    0.39
   8 -15   3    0.61    0.21
   8 -15   3    0.66    0.52
  -9  15  -3    2.21    0.40
   9 -15   3    3.72    0.89
 -10  15  -3    2.31    0.36
   3  14  -3   -0.05    0.17
   2  14  -3    5.27    0.38
  -2 -14   3    5.41    0.53
   1  14  -3   -0.25    0.43
   1  14  -3   -0.35    0.20
  -1 -14   3    0.06    0.31
   0  14  -3    7.11    0.77
   0  14  -3    6.46    0.49
   0 -14   3    6.34    0.61
  -1  14  -3    1.01    0.47
  -1  14  -3    0.75    0.27
   1 -14   3    0.79    0.37
  -2  14  -3   -0.25    0.24
  -2  14  -3   -0.45    0.44
   2 -14   3    0.39    0.33
  -3  14  -3    0.14    0.48
  -3  14  -3    0.18    0.24
   3 -14   3    0.52    0.34
  -4  14  -3   10.65    1.05
  -4  14  -3   11.67    0.84
   4 -14   3   11.59    0.86
  -5  14  -3    0.65    0.55
  -5  14  -3    1.24    0.76
   5 -14   3    0.86    0.35
   6 -14   3    5.18    0.60
  -7  14  -3    0.41    0.35
   7 -14   3   -0.04    0.28
  -8  14  -3    0.26    0.33
   8 -14   3   -0.01    0.25
  -9  14  -3    3.15    0.52
   9 -14   3    4.56    0.40
  10 -14   3    1.19    0.79
  11 -14   3    2.43    0.67
   4  13  -3    1.02    0.22
   3  13  -3   16.27    0.88
  -3 -13   3   15.52    1.05
   2  13  -3   11.51    0.96
   2  13  -3   13.05    0.82
  -2 -13   3   14.40    0.90
   1  13  -3    0.84    0.27
   1  13  -3    0.87    0.55
  -1 -13   3    0.48    0.35
   0  13  -3   14.04    0.83
   0  13  -3   12.65    1.08
   0 -13   3   13.48    0.97
  -1  13  -3    1.54    0.30
  -1  13  -3    0.68    0.52
   1 -13   3    1.89    0.39
  -2  13  -3   15.19    0.93
  -2  13  -3   16.35    1.23
   2 -13   3   15.41    1.04
  -3  13  -3   39.02    2.06
  -3  13  -3   39.70    2.28
   3 -13   3   40.26    2.15
  -4  13  -3    2.33    1.19
  -4  13  -3    2.85    0.36
   4 -13   3    3.13    0.48
  -5  13  -3    3.61    0.53
  -5  13  -3    3.23    1.24
  -5  13  -3    3.64    0.47
   5 -13   3    4.21    0.66
  -6  13  -3    4.94    0.74
  -6  13  -3    5.28    1.32
   6 -13   3    6.64    0.69
  -7  13  -3    1.47    0.44
  -7  13  -3    0.29    1.06
   7 -13   3    1.54    0.40
  -8  13  -3   15.45    1.07
  -8  13  -3   18.52    1.71
   8 -13   3   14.62    0.99
  -9  13  -3    1.63    0.59
   9 -13   3    2.20    0.40
 -10  13  -3    0.63    0.31
  10 -13   3   -0.25    0.63
 -11  13  -3    7.30    0.54
  11 -13   3    7.70    1.04
  12 -13   3    1.51    0.51
   5  12  -3    2.67    0.31
   4  12  -3    0.06    0.21
  -4 -12   3    0.45    0.35
   3  12  -3    0.27    0.25
   3  12  -3   -0.10    0.46
  -3 -12   3    0.30    0.46
   2  12  -3    2.64    0.44
   2  12  -3    2.11    0.55
  -2 -12   3    2.30    0.45
   1  12  -3   63.09    3.21
   1  12  -3   64.04    3.33
  -1 -12   3   63.19    3.29
   0  12  -3   17.86    2.97
   0  12  -3   21.32    1.46
   0  12  -3   19.29    1.13
   0 -12   3   20.14    1.28
  -1  12  -3   25.54    2.24
  -1  12  -3   19.25    1.39
  -1  12  -3   18.05    1.11
   1 -12   3   18.98    1.22
  -2  12  -3    1.93    0.59
  -2  12  -3    1.27    1.24
   2 -12   3    1.71    0.43
  -3  12  -3    0.60    0.47
  -3  12  -3    0.44    1.65
  -3  12  -3   -0.16    0.98
   3 -12   3    0.02    0.44
  -4  12  -3   52.39    2.77
  -4  12  -3   53.33    3.54
   4 -12   3   51.25    2.77
  -5  12  -3   21.50    2.16
  -5  12  -3   20.23    1.34
   5 -12   3   20.09    1.30
  -6  12  -3    0.69    0.50
  -6  12  -3    0.58    1.01
   6 -12   3    0.30    0.45
  -7  12  -3    9.23    1.05
  -7  12  -3   11.01    1.88
   7 -12   3    9.99    1.21
  -8  12  -3    0.10    0.89
  -8  12  -3    0.49    0.48
   8 -12   3    0.65    0.37
  -9  12  -3    1.87    0.46
  -9  12  -3    1.47    0.90
  -9  12  -3    0.35    1.02
   9 -12   3    0.81    0.33
 -10  12  -3   17.95    1.01
  10 -12   3   13.06    0.83
 -11  12  -3    5.45    0.54
  11 -12   3    4.35    1.02
 -12  12  -3    1.23    0.25
  12 -12   3    1.36    0.62
   6  11  -3    0.55    0.29
   6  11  -3    0.19    0.18
   5  11  -3    0.43    0.29
   5  11  -3    0.75    0.21
  -5 -11   3    0.88    0.39
   4  11  -3    1.78    0.29
   4  11  -3    1.94    0.46
  -4 -11   3    1.08    0.44
   3  11  -3   12.97    0.78
   3  11  -3   10.80    1.03
   3  11  -3   12.12    0.88
  -3 -11   3   11.93    0.98
   2  11  -3   -0.04    1.28
   2  11  -3    0.90    0.40
   2  11  -3    0.95    0.28
  -2 -11   3    1.59    0.73
   1  11  -3    4.77    0.55
   1  11  -3    2.98    1.31
   1  11  -3    2.97    0.60
  -1 -11   3    4.02    0.72
   0  11  -3    1.49    0.32
   0  11  -3    1.25    0.56
   0  11  -3    0.60    1.06
   0 -11   3    1.55    0.44
  -1  11  -3    1.97    1.19
  -1  11  -3    3.62    0.65
   1 -11   3    3.08    0.64
  -2  11  -3   -0.80    0.95
  -2  11  -3    0.60    0.96
  -2  11  -3   -0.08    0.48
   2 -11   3    0.17    0.39
  -3  11  -3   15.61    1.80
  -3  11  -3   14.14    1.77
   3 -11   3   13.07    1.03
  -4  11  -3   11.21    1.04
  -4  11  -3   13.23    1.71
   4 -11   3   12.23    0.99
  -5  11  -3    0.59    0.97
  -5  11  -3    1.22    0.54
   5 -11   3    1.04    0.49
  -6  11  -3    9.89    1.03
  -6  11  -3   10.52    1.56
   6 -11   3    8.64    0.89
  -7  11  -3    4.56    0.87
  -7  11  -3    3.54    1.19
   7 -11   3    5.79    0.75
  -8  11  -3    1.03    0.51
  -8  11  -3   -0.28    0.84
   8 -11   3    0.35    0.41
  -9  11  -3   -0.73    0.82
  -9  11  -3   -0.34    0.46
   9 -11   3   -0.17    0.33
 -10  11  -3    0.09    0.83
 -10  11  -3   -0.08    0.39
  10 -11   3    0.19    0.25
 -11  11  -3   -0.06    0.35
  11 -11   3    0.39    0.71
 -12  11  -3    2.65    0.47
  12 -11   3    3.76    0.90
   7  10  -3    0.26    0.17
   7  10  -3    0.34    0.25
   6  10  -3    2.00    0.33
   6  10  -3    2.57    0.51
  -6 -10   3    1.53    0.45
   5  10  -3    3.21    0.56
   5  10  -3    2.57    0.44
  -5 -10   3    3.30    0.51
   4  10  -3   -0.12    0.90
   4  10  -3    0.63    0.51
   4  10  -3    0.37    0.36
   4  10  -3    0.80    0.29
  -4 -10   3    1.04    0.47
   3  10  -3    1.61    0.40
   3  10  -3    2.38    0.35
   3  10  -3    1.46    0.57
   3  10  -3    0.97    0.99
  -3 -10   3    1.99    0.45
   2  10  -3    0.86    0.32
   2  10  -3    0.79    0.50
   2  10  -3    1.08    1.23
   2  10  -3    1.07    0.40
  -2 -10   3    1.03    0.41
   1  10  -3    1.23    1.04
   1  10  -3    2.69    0.57
   1  10  -3    1.80    0.35
  -1 -10   3    1.86    0.40
   0  10  -3    0.59    0.54
   0  10  -3    0.28    0.94
   0 -10   3    0.12    0.40
  -1  10  -3    0.51    0.97
  -1  10  -3   -0.11    0.51
  -1  10  -3    0.51    0.92
   1 -10   3    0.44    0.41
  -2  10  -3    0.75    0.50
  -2  10  -3    0.41    0.98
   2 -10   3    0.41    0.39
  -3  10  -3    0.92    0.49
  -3  10  -3    1.01    0.95
   3 -10   3    1.64    0.48
  -4  10  -3    1.97    0.98
  -4  10  -3    1.81    0.53
   4 -10   3    0.92    0.42
  -5  10  -3   16.73    1.26
  -5  10  -3   16.55    1.80
   5 -10   3   16.54    1.16
  -6  10  -3    1.58    1.14
   6 -10   3    3.37    0.70
  -7  10  -3    7.93    1.58
   7 -10   3    6.76    0.80
  -8  10  -3   11.57    1.85
  -8  10  -3   15.87    1.19
   8 -10   3   14.24    1.04
  -9  10  -3    1.47    1.48
   9 -10   3    3.60    0.57
 -10  10  -3    1.56    0.46
 -10  10  -3    0.07    0.93
 -11  10  -3    0.87    0.42
  11 -10   3    1.44    0.83
 -12  10  -3    0.32    0.30
  12 -10   3   -0.03    0.56
 -13  10  -3    2.50    0.49
  13 -10   3    1.13    0.42
   8   9  -3   -0.05    0.25
   7   9  -3    0.53    0.20
   7   9  -3    0.84    0.31
  -7  -9   3    1.07    0.42
   6   9  -3    0.29    0.25
   6   9  -3    0.00    0.33
  -6  -9   3   -0.08    0.43
   5   9  -3    0.38    1.15
   5   9  -3    0.16    0.28
   5   9  -3    0.09    0.35
  -5  -9   3    0.71    0.48
   4   9  -3    0.71    0.49
   4   9  -3    0.04    0.38
   4   9  -3    0.63    1.08
   4   9  -3    0.35    0.30
  -4  -9   3   -0.07    0.42
   3   9  -3    0.70    0.30
   3   9  -3    1.36    1.57
   3   9  -3    0.38    0.40
   3   9  -3    0.64    0.54
  -3  -9   3    1.20    0.41
   2   9  -3    2.64    0.57
   2   9  -3   -0.19    0.89
   2   9  -3    0.76    0.41
  -2  -9   3    2.70    0.47
   1   9  -3    7.10    1.50
   1   9  -3    7.09    0.93
  -1  -9   3    6.24    0.72
   0   9  -3    5.25    1.18
   0   9  -3    5.90    0.94
   0   9  -3    5.80    1.37
   0  -9   3    6.32    0.68
  -1   9  -3    3.72    0.75
  -1   9  -3    4.12    1.07
   1  -9   3    4.25    0.77
  -2   9  -3    2.09    0.91
  -2   9  -3    3.48    0.73
  -3   9  -3    0.72    0.87
  -3   9  -3    1.11    0.57
   3  -9   3    0.72    0.42
  -4   9  -3    9.54    1.34
  -4   9  -3    6.90    0.88
   4  -9   3    5.64    0.79
  -5   9  -3    0.38    0.89
   5  -9   3    0.53    0.43
  -6   9  -3   33.56    2.57
  -6   9  -3   28.90    1.84
   6  -9   3   31.50    1.77
  -7   9  -3   23.62    2.59
  -7   9  -3   25.44    1.60
  -8   9  -3   23.23    2.30
  -8   9  -3   26.87    1.66
   8  -9   3   26.35    1.52
  -9   9  -3    8.74    1.53
  -9   9  -3    8.09    0.98
   9  -9   3    7.69    0.69
 -10   9  -3   11.77    1.01
 -10   9  -3    9.17    1.51
 -11   9  -3   25.74    1.40
 -11   9  -3   19.77    1.88
  11  -9   3   20.62    1.85
 -12   9  -3   19.73    1.12
  12  -9   3   16.20    1.43
 -13   9  -3    0.32    0.35
  13  -9   3    0.03    0.35
   9   8  -3    0.81    0.25
   8   8  -3    4.42    0.53
   8   8  -3    4.23    0.35
  -8  -8   3    4.45    0.77
   7   8  -3    0.69    0.34
   7   8  -3    0.91    0.23
  -7  -8   3    0.92    0.46
   6   8  -3   10.35    0.82
   6   8  -3   11.89    1.84
   6   8  -3    9.62    0.71
  -6  -8   3   11.55    1.01
   5   8  -3    0.40    0.27
   5   8  -3    0.41    1.07
   5   8  -3    0.44    0.40
  -5  -8   3    0.39    0.48
   4   8  -3    0.28    0.88
   4   8  -3    1.07    1.08
   4   8  -3    1.08    0.42
   4   8  -3    1.43    0.33
  -4  -8   3    0.47    0.46
   3   8  -3   20.49    1.47
   3   8  -3   20.42    1.12
   3   8  -3   18.90    1.25
   3   8  -3   17.76    2.11
  -3  -8   3   19.65    1.22
   2   8  -3    0.52    0.87
   2   8  -3    0.29    0.46
   2   8  -3   -0.36    0.47
  -2  -8   3   -0.34    0.36
   1   8  -3   26.18    2.37
  -1  -8   3   28.64    1.55
   0   8  -3    0.67    0.89
  -1   8  -3   17.77    1.62
  -2   8  -3    2.27    0.91
  -3   8  -3   95.06    5.27
  -4   8  -3   43.53    2.42
  -4   8  -3   42.29    2.90
   4  -8   3   44.52    2.39
  -5   8  -3   23.16    1.92
   5  -8   3   21.16    1.34
  -6   8  -3    6.33    1.29
  -6   8  -3    3.56    0.58
   6  -8   3    4.22    0.73
  -7   8  -3    0.46    0.86
  -7   8  -3   -0.61    0.52
   7  -8   3   -0.53    0.39
  -8   8  -3   23.70    2.16
  -8   8  -3   22.61    1.56
   8  -8   3   23.20    1.49
  -9   8  -3   -0.45    0.80
  -9   8  -3    1.22    0.58
   9  -8   3    1.00    0.41
 -10   8  -3    4.66    0.89
 -10   8  -3    6.64    1.44
  10  -8   3    9.36    1.71
 -11   8  -3    0.47    0.75
 -11   8  -3    0.47    0.42
  11  -8   3    1.60    0.88
 -12   8  -3    1.17    0.35
  12  -8   3    1.28    0.72
  13  -8   3    1.61    0.44
  10   7  -3    3.98    0.50
   9   7  -3    1.55    0.36
  -9  -7   3    1.28    0.42
   8   7  -3    2.59    0.55
   8   7  -3    3.20    0.34
  -8  -7   3    3.56    0.76
   7   7  -3    0.13    0.37
   7   7  -3    0.23    0.23
  -7  -7   3    0.88    0.52
   6   7  -3    9.49    0.66
   6   7  -3    7.41    1.76
   6   7  -3    7.94    0.83
  -6  -7   3    8.09    1.00
   5   7  -3   25.60    1.41
   5   7  -3   26.69    1.51
   5   7  -3   20.85    2.52
  -5  -7   3   26.70    1.62
   4   7  -3   36.23    2.05
   4   7  -3   37.91    1.95
   4   7  -3   40.25    3.12
   4   7  -3   36.68    2.11
  -4  -7   3   37.38    2.05
   3   7  -3    4.94    1.27
   3   7  -3    7.14    0.57
  -3  -7   3    7.26    0.89
   2   7  -3    0.13    0.82
   1   7  -3   10.74    1.29
   0   7  -3   12.54    1.38
   0   7  -3   13.16    1.05
  -1   7  -3  156.72    8.16
  -2   7  -3   -0.33    0.74
  -3   7  -3   22.05    1.84
  -4   7  -3    8.68    1.29
  -5   7  -3   21.77    1.85
  -6   7  -3    4.62    1.00
  -6   7  -3    3.49    0.94
   6  -7   3    4.19    0.67
  -7   7  -3    2.29    0.63
  -7   7  -3    0.38    0.94
   7  -7   3    2.19    0.44
  -8   7  -3    0.37    1.40
   8  -7   3    0.50    0.37
  -9   7  -3    4.16    0.72
  -9   7  -3    4.18    1.30
 -10   7  -3    5.07    1.28
 -10   7  -3    6.84    1.10
  10  -7   3    4.11    1.26
 -11   7  -3    0.22    0.47
 -11   7  -3    0.83    0.85
  11  -7   3    0.23    0.91
 -12   7  -3    0.03    0.36
  12  -7   3   -0.06    0.70
 -13   7  -3    0.98    0.34
  13  -7   3    0.32    0.32
  10   6  -3    0.71    0.28
   9   6  -3   -0.10    0.29
  -9  -6   3   -0.58    0.40
   8   6  -3    0.27    0.33
   8   6  -3    0.16    0.22
  -8  -6   3    0.08    0.48
   7   6  -3    2.17    0.30
   7   6  -3    2.12    0.47
   7   6  -3    0.97    1.07
  -7  -6   3    1.92    0.58
   6   6  -3    2.60    0.45
   6   6  -3    2.28    0.47
   6   6  -3    1.86    1.67
  -6  -6   3    2.91    0.58
   5   6  -3   12.28    0.79
   5   6  -3   13.87    1.91
   5   6  -3   11.93    1.01
  -5  -6   3   11.15    1.06
   4   6  -3   17.94    1.03
   4   6  -3   18.89    1.98
  -4  -6   3   17.60    1.15
   3   6  -3   42.13    3.00
   2   6  -3    0.59    0.76
   1   6  -3   37.49    2.39
   1   6  -3   40.32    2.53
   0   6  -3   55.86    3.15
   0   6  -3   52.13    3.28
  -1   6  -3   -0.78    0.71
  -2   6  -3   -0.25    0.79
  -3   6  -3   38.06    2.45
  -4   6  -3   26.51    1.96
  -5   6  -3   -3.80    5.50
  -5   6  -3    5.06    7.39
   5  -6   3    1.98    3.96
   5  -6   3    2.30    6.63
  -6   6  -3    1.78    0.92
  -7   6  -3    0.25    0.88
  -7   6  -3    0.80    0.55
   7  -6   3    0.49    0.35
  -8   6  -3   12.95    1.21
  -8   6  -3   13.27    1.68
  -9   6  -3    0.79    0.58
  -9   6  -3    1.23    1.06
   9  -6   3    0.68    1.08
 -10   6  -3    1.07    0.56
 -10   6  -3   -0.30    0.83
  10  -6   3   -0.47    0.94
 -11   6  -3    0.87    0.51
 -11   6  -3    0.22    0.87
  11  -6   3    0.78    0.80
 -12   6  -3    1.01    0.38
  12  -6   3    0.88    0.68
 -13   6  -3    1.44    0.33
  13  -6   3    1.18    0.69
  11   5  -3    0.51    0.31
  10   5  -3    4.84    0.54
   9   5  -3    0.21    0.34
  -9  -5   3    0.19    0.47
   8   5  -3    0.05    0.22
   8   5  -3    0.54    1.02
   8   5  -3    0.56    0.48
  -8  -5   3   -0.34    0.50
   7   5  -3    1.50    0.45
   7   5  -3    0.40    0.26
   7   5  -3   -0.21    0.93
  -7  -5   3   -0.50    0.54
   6   5  -3    0.72    0.93
   6   5  -3    0.16    0.26
  -6  -5   3    0.31    0.52
   5   5  -3    6.35    1.47
   5   5  -3    7.21    0.55
  -5  -5   3    5.57    0.86
   4   5  -3   11.80    1.55
   4   5  -3   12.41    1.80
   3   5  -3   18.00    2.03
   3   5  -3   23.81    1.95
   2   5  -3    4.44    1.26
   1   5  -3    7.38    1.38
   1   5  -3    8.52    1.12
   0   5  -3   13.73    1.25
  -1   5  -3   50.55    2.89
  -2   5  -3    7.08    1.09
  -3   5  -3    4.61    0.93
  -4   5  -3    0.14    0.81
  -5   5  -3   12.08    1.43
  -6   5  -3   46.34    3.01
  -7   5  -3    1.59    0.60
  -7   5  -3    0.88    1.00
  -8   5  -3    1.97    0.59
  -8   5  -3    1.42    1.00
  -9   5  -3    4.71    1.28
  -9   5  -3    5.77    1.02
   9  -5   3    6.18    1.23
 -10   5  -3   31.14    2.60
 -10   5  -3   32.82    1.94
  10  -5   3   29.95    2.39
 -11   5  -3   26.46    1.60
 -11   5  -3   25.25    2.17
  11  -5   3   24.14    2.01
 -12   5  -3    3.88    0.60
  12  -5   3    2.63    0.62
 -13   5  -3    0.07    0.44
  11   4  -3    0.06    0.28
 -11  -4   3   -0.09    0.38
  10   4  -3    0.21    0.30
 -10  -4   3   -0.05    0.46
   9   4  -3    1.80    0.39
  -9  -4   3    2.20    0.58
   8   4  -3   -0.43    0.36
   8   4  -3   -0.68    0.80
   8   4  -3   -0.13    0.22
  -8  -4   3   -0.10    0.52
   7   4  -3   -0.05    0.24
   7   4  -3    1.37    1.05
   7   4  -3    0.33    0.40
  -7  -4   3    0.03    0.52
   6   4  -3   -0.13    0.79
   6   4  -3   -0.03    0.24
   6   4  -3    0.22    1.69
  -6  -4   3    0.25    0.49
   5   4  -3   21.76    2.78
   5   4  -3   20.92    2.00
   4   4  -3    1.16    1.40
   4   4  -3    1.70    0.87
   3   4  -3    0.31    0.79
   3   4  -3    1.57    1.28
   2   4  -3    2.62    1.24
   1   4  -3    2.68    1.05
   1   4  -3    2.21    0.76
   0   4  -3    4.08    0.86
  -1   4  -3  223.43   11.25
  -2   4  -3    6.72    0.94
  -3   4  -3   13.79    1.35
  -4   4  -3   27.97    1.95
  -5   4  -3    1.02    0.82
   5  -4   3    0.67    0.71
  -6   4  -3    2.16    0.94
   6  -4   3    2.26    0.91
  -7   4  -3    2.47    0.70
  -7   4  -3    0.94    0.89
   7  -4   3    1.31    0.77
  -8   4  -3   24.91    1.75
  -8   4  -3   28.12    2.24
   8  -4   3   24.36    1.50
   8  -4   3   26.75    2.22
  -9   4  -3    0.36    0.95
  -9   4  -3   -0.95    0.55
   9  -4   3   -0.33    0.33
   9  -4   3   -0.92    1.00
 -10   4  -3    0.20    0.99
  10  -4   3    0.86    1.06
 -11   4  -3    1.25    0.49
 -11   4  -3    2.37    0.97
  11  -4   3    1.09    0.71
 -12   4  -3    2.82    0.54
  12  -4   3    2.06    0.57
  11   3  -3    0.25    0.28
 -11  -3   3    0.05    0.42
  10   3  -3    2.44    0.40
 -10  -3   3    1.63    0.57
   9   3  -3    6.61    0.89
   9   3  -3   10.13    1.55
  -9  -3   3    5.73    0.99
   8   3  -3    3.25    0.50
   8   3  -3    1.01    0.98
  -8  -3   3    1.01    0.60
   7   3  -3    5.58    0.49
   7   3  -3    1.94    2.23
   7   3  -3    7.96    1.45
   7   3  -3    4.92    0.80
  -7  -3   3    4.64    0.92
   6   3  -3    4.25    2.16
   5   3  -3   52.33    3.46
   5   3  -3   56.51    4.54
   4   3  -3    0.47    1.51
   4   3  -3   -0.12    0.66
   3   3  -3   32.76    2.98
   3   3  -3   34.50    2.57
   2   3  -3    0.49    1.33
   1   3  -3   70.21    4.19
   1   3  -3   72.74    3.78
   0   3  -3   76.45    3.97
  -1   3  -3  156.54    7.90
  -2   3  -3   11.70    1.15
  -3   3  -3    5.87    1.03
   3  -3   3    5.53    0.90
  -4   3  -3    0.73    5.78
   4  -3   3    3.54    5.60
   4  -3   3    0.04    2.72
   4  -3   3   -1.16    2.26
   5  -3   3    9.08    1.18
   6  -3   3    0.51    0.60
   7  -3   3    3.92    1.12
   7  -3   3    5.37    0.66
   7  -3   3    3.10    0.47
   7  -3   3    6.91    1.86
  -8   3  -3    1.08    0.66
   8  -3   3    1.45    0.25
   8  -3   3    2.39    1.10
   8  -3   3    2.03    0.96
   8  -3   3    1.53    0.40
  -9   3  -3    9.11    1.18
  -9   3  -3    8.74    1.64
   9  -3   3    9.11    1.60
   9  -3   3    9.61    1.54
   9  -3   3    8.36    0.85
 -10   3  -3    0.53    0.54
 -10   3  -3    1.05    1.63
  10  -3   3    0.28    0.32
  10  -3   3   -0.33    0.85
 -11   3  -3   -0.42    0.51
 -11   3  -3   -0.32    1.02
  11  -3   3    0.39    0.68
 -12   3  -3    1.16    0.37
  12  -3   3    1.20    0.52
 -12  -2   3    0.29    0.41
  11   2  -3    7.50    0.58
 -11  -2   3    4.10    0.84
  10   2  -3    1.05    0.34
 -10  -2   3    1.27    0.57
   9   2  -3    1.57    1.10
   9   2  -3    2.82    0.45
  -9  -2   3    2.00    0.61
   8   2  -3    2.43    0.99
   8   2  -3   -0.30    2.25
   8   2  -3    1.73    0.40
  -8  -2   3    2.73    0.64
   7   2  -3   38.85    2.89
   7   2  -3   34.30    4.45
  -7  -2   3   37.99    2.16
   6   2  -3   20.25    3.18
   6   2  -3   18.37    1.79
  -6  -2   3   18.09    1.25
   5   2  -3   -0.49    1.68
   5   2  -3    0.12    0.70
   4   2  -3    0.18    0.72
   4   2  -3   -0.05    1.56
   3   2  -3   55.42    4.25
   3   2  -3   62.50    3.44
   2   2  -3   17.59    2.16
   1   2  -3    8.94    0.83
   1   2  -3   11.11    1.57
   0   2  -3    0.61    0.45
  -1   2  -3   50.54    2.72
   2  -2   3   44.99    2.61
   3  -2   3   16.11    1.38
   4  -2   3   20.39    1.67
   5  -2   3   13.87    1.47
   6  -2   3   -0.58    0.61
   7  -2   3    1.54    1.01
   7  -2   3    4.63    1.24
   7  -2   3    3.29    0.47
   7  -2   3    3.36    0.46
  -8   2  -3    0.65    0.70
   8  -2   3    1.95    1.02
   8  -2   3    0.90    0.97
   8  -2   3    1.42    0.24
   8  -2   3    1.68    0.44
  -9   2  -3    0.08    0.61
   9  -2   3    0.28    0.39
   9  -2   3   -0.03    0.83
   9  -2   3    0.47    0.22
   9  -2   3    1.07    0.92
 -10   2  -3    0.20    0.51
 -10   2  -3   -0.72    0.86
  10  -2   3   -0.62    0.72
  10  -2   3   -0.09    0.35
 -11   2  -3    1.12    0.47
 -11   2  -3    0.87    0.94
  11  -2   3    0.43    0.61
 -12  -1   3    2.21    0.46
  11   1  -3    0.24    0.35
 -11  -1   3    1.11    0.54
  10   1  -3   20.55    1.25
 -10  -1   3   23.27    1.52
   9   1  -3    0.85    0.37
   9   1  -3    0.96    1.00
  -9  -1   3    1.05    0.57
   8   1  -3   17.55    1.83
   8   1  -3   21.79    4.22
   8   1  -3   18.41    1.18
   7   1  -3    1.68    0.54
   7   1  -3    0.09    0.66
   7   1  -3   -0.78    2.10
  -7  -1   3   -0.25    0.53
   6   1  -3    3.24    0.93
   6   1  -3    3.91    2.25
   5   1  -3   17.85    1.50
   5   1  -3   15.58    2.84
   4   1  -3    2.68    0.71
   3   1  -3    0.49    0.58
   3   1  -3    1.25    1.52
   2   1  -3   11.37    1.93
   1   1  -3    5.75    1.31
   0   1  -3   66.24    7.74
   0  -1   3   64.78    5.98
   0  -1   3   52.70    6.41
   1  -1   3    4.21    0.74
   2  -1   3    6.44    0.93
   3  -1   3   17.30    1.41
   4  -1   3    4.43    0.92
   5  -1   3    0.39    0.71
   6  -1   3   11.09    1.69
   6  -1   3    8.04    1.39
   6  -1   3    7.77    0.74
   6  -1   3    6.92    1.27
   6  -1   3    8.21    0.84
   7  -1   3   -0.56    0.97
   7  -1   3    1.41    0.95
   7  -1   3    0.94    0.39
   7  -1   3    1.34    0.48
   7  -1   3    1.63    0.25
   8  -1   3   18.15    1.09
   8  -1   3   19.45    2.15
   8  -1   3   17.85    1.77
   8  -1   3   19.99    1.24
  -9   1  -3    5.16    1.08
   9  -1   3    0.56    0.38
   9  -1   3    1.33    1.12
   9  -1   3    0.52    0.79
   9  -1   3    0.84    0.22
 -10   1  -3    7.09    1.51
 -10   1  -3    5.26    0.90
  10  -1   3    3.55    0.63
  10  -1   3    2.84    0.77
  10  -1   3    2.84    0.37
 -13   0   3    1.80    0.64
 -12   0   3    4.53    0.74
  11   0  -3    2.33    0.58
 -11   0   3    2.20    0.60
 -11   0   3    1.45    0.96
  10   0  -3    0.23    0.32
 -10   0   3    1.18    1.09
   9   0  -3    1.27    2.68
   9   0  -3    1.89    0.40
  -9   0   3    1.86    0.64
   8   0  -3    2.92    0.59
   8   0  -3    2.06    0.42
   8   0  -3    1.75    0.87
   8   0  -3    1.49    2.64
  -8   0   3    2.38    0.61
   7   0  -3    0.18    0.56
   7   0  -3    0.45    0.59
   7   0  -3    2.03    2.37
  -7   0   3   -0.28    0.50
   6   0  -3   32.58    3.97
   6   0  -3   32.03    2.19
   5   0  -3    9.85    2.77
   5   0  -3    6.55    0.94
   4   0  -3    3.32    0.68
   4   0  -3    1.81    1.85
   3   0  -3   89.19    5.74
   2   0  -3   33.36    2.86
   1   0  -3  258.43   13.34
   0   0   3   40.61    2.25
   1   0   3    1.18    0.54
   2   0   3   36.50    2.26
   3   0   3    1.54    1.07
   4   0   3   50.12    3.17
   5   0   3   78.46    4.68
   6   0   3   32.02    2.65
   6   0   3   35.03    1.88
   6   0   3   37.26    1.84
   6   0   3   32.77    2.29
   6   0   3   33.56    2.03
   6   0   3   33.70    2.24
   7   0   3    0.20    0.37
   7   0   3    0.25    0.79
   7   0   3   -0.07    0.86
   7   0   3    1.07    0.47
   7   0   3    0.82    0.23
   8   0   3    9.10    1.53
   8   0   3    9.85    1.75
   8   0   3   10.03    0.91
   8   0   3    9.66    0.63
   8   0   3    8.95    0.99
   9   0   3    1.14    0.30
   9   0   3    1.63    0.97
   9   0   3    0.75    0.85
   9   0   3    0.88    0.37
 -10   0  -3    0.40    0.87
  10   0   3    0.76    0.80
  10   0   3    0.72    0.20
  10   0   3    0.60    0.36
 -13   1   3    0.30    0.37
 -12   1   3    1.70    0.47
  11  -1  -3    1.17    0.54
 -11   1   3   -0.76    0.53
 -11   1   3    0.62    0.97
 -10   1   3    0.01    0.86
 -10   1   3   -0.25    0.62
   9  -1  -3    3.18    0.60
   9  -1  -3    2.87    3.43
   9  -1  -3    4.07    0.84
  -9   1   3    3.48    0.68
   8  -1  -3   22.73    1.53
   8  -1  -3   21.13    1.33
   8  -1  -3   26.57    1.87
   8  -1  -3   20.55    4.16
  -8   1   3   22.50    1.51
   7  -1  -3    5.85    0.99
   7  -1  -3    7.92    1.00
   7  -1  -3    4.72    2.79
  -7   1   3    6.78    0.93
   6  -1  -3   12.20    1.09
   6  -1  -3   14.94    3.06
   5  -1  -3    1.25    2.10
   5  -1  -3    3.88    0.68
   4  -1  -3   11.45    0.87
   4  -1  -3   11.07    2.70
   3  -1  -3    8.86    2.05
   2  -1  -3   13.47    2.14
   1  -1  -3   40.15    2.90
   0  -1  -3  147.21    7.76
   0   1   3  145.38    7.41
   1   1   3   23.89    1.65
   2   1   3   16.58    1.44
   3   1   3   -0.09    0.69
   4   1   3   27.11    2.18
   5   1   3   34.67    2.17
   5   1   3   32.44    1.83
   5   1   3   35.02    1.94
   5   1   3   34.03    1.75
   5   1   3   31.29    2.57
   6   1   3   16.82    1.20
   6   1   3   14.34    1.62
   6   1   3   16.35    1.06
   6   1   3   14.97    1.78
   6   1   3   16.71    0.95
   6   1   3   18.46    1.59
   7   1   3    0.44    0.93
   7   1   3   -0.08    0.40
   7   1   3   -0.33    0.24
   7   1   3   -0.13    0.85
   7   1   3    0.48    0.46
   8   1   3    6.31    0.85
   8   1   3    7.94    1.43
   8   1   3    6.60    0.92
   8   1   3    7.77    1.74
   8   1   3    8.29    0.56
   9   1   3    0.27    0.74
   9   1   3    0.74    0.37
   9   1   3    0.51    0.22
  10   1   3    2.14    0.38
  10   1   3    1.86    0.30
 -13   2   3    0.32    0.49
 -12   2   3    2.25    0.87
 -11   2   3    0.31    0.86
 -11   2   3    0.04    0.57
  10  -2  -3    9.22    1.63
 -10   2   3    8.27    1.36
 -10   2   3    8.04    1.16
   9  -2  -3    0.32    0.51
  -9   2   3    1.29    0.90
  -9   2   3    0.56    0.65
   8  -2  -3   22.81    4.40
   8  -2  -3   23.10    1.61
  -8   2   3   24.75    1.62
   7  -2  -3    1.51    0.61
   7  -2  -3    0.37    2.16
   7  -2  -3    1.05    0.91
  -7   2   3   -0.28    0.56
   6  -2  -3   13.45    3.32
   6  -2  -3   11.07    0.94
   5  -2  -3   43.81    4.42
   4  -2  -3   16.25    2.79
  -4   2   3   16.85    1.26
   3  -2  -3    8.02    2.03
  -3   2   3    5.22    0.69
   2  -2  -3    1.87    1.44
   1  -2  -3   41.04    2.90
  -1   2   3   38.10    2.11
   0  -2  -3   28.06    2.21
   0   2   3   33.06    1.93
   1   2   3  155.53    8.10
   2   2   3   34.34    2.37
   3   2   3   42.03    2.84
   4   2   3    0.71    0.77
   5   2   3    8.57    0.78
   5   2   3    7.21    0.94
   5   2   3    8.24    0.59
   5   2   3    7.40    1.33
   5   2   3    8.62    1.32
   5   2   3    6.68    1.37
   6   2   3   10.58    1.61
   6   2   3    9.81    0.68
   6   2   3    9.87    1.01
   6   2   3   11.12    1.40
   6   2   3    9.56    1.44
   6   2   3   10.76    0.88
   7   2   3    0.64    0.98
   7   2   3   -0.37    0.42
   7   2   3    0.00    0.47
   7   2   3    0.26    0.81
   7   2   3    0.50    0.25
   7   2   3    0.52    0.78
   8   2   3    0.79    0.47
   8   2   3    0.89    1.06
   8   2   3   -0.48    0.91
   8   2   3    1.07    0.41
   8   2   3    1.22    0.26
   9   2   3    3.34    0.47
   9   2   3    2.92    0.36
  10   2   3    0.59    0.17
  10   2   3    0.31    0.27
 -13   3   3    0.07    0.33
 -12   3   3    1.45    0.48
  11  -3  -3   -0.42    0.76
 -11   3   3    0.17    0.89
 -11   3   3    0.08    0.54
  10  -3  -3   20.15    1.27
  10  -3  -3    8.28    3.32
  10  -3  -3   20.55    1.93
 -10   3   3   21.23    1.88
 -10   3   3   17.95    1.45
   9  -3  -3    5.35    4.64
   9  -3  -3    3.27    0.59
  -9   3   3    1.99    0.64
  -9   3   3    3.52    1.10
   8  -3  -3    2.45    2.78
   8  -3  -3    0.24    0.55
  -8   3   3    1.31    0.63
  -8   3   3    1.09    0.80
   7  -3  -3   25.68    1.67
   7  -3  -3   23.02    4.03
  -7   3   3   24.75    1.70
  -7   3   3   26.30    1.92
   6  -3  -3   42.89    4.57
  -6   3   3   39.36    2.51
   5  -3  -3   17.97    3.18
  -5   3   3   21.22    1.52
   4  -3  -3   74.80    5.52
  -4   3   3   70.24    3.80
   3  -3  -3  267.53   14.30
  -3   3   3  254.04   12.94
   2  -3  -3    4.97    1.72
  -2   3   3    5.52    0.58
   1  -3  -3   13.09    1.76
  -1   3   3   13.47    1.04
   0  -3  -3   55.74    3.59
   0   3   3   59.52    3.30
  -1  -3  -3   42.06    2.67
   1   3   3   45.32    2.78
  -2  -3  -3   -0.48    0.59
   2   3   3    0.06    0.70
  -3  -3  -3    8.31    1.16
   3   3   3    6.67    1.26
   4   3   3    1.63    0.92
   4   3   3    0.59    0.85
   4   3   3    1.26    0.42
   4   3   3    1.90    0.72
   4   3   3    1.74    0.28
   4   3   3    0.63    0.52
   5   3   3   11.08    1.07
   5   3   3   13.16    1.68
   5   3   3   10.61    0.71
   5   3   3   10.27    0.85
   5   3   3    8.77    1.43
   5   3   3    9.91    1.53
   6   3   3    3.09    0.89
   6   3   3    5.43    0.95
   6   3   3    4.48    1.22
   6   3   3    3.97    0.47
   6   3   3    2.81    1.17
   6   3   3    3.22    0.71
   7   3   3    0.59    1.02
   7   3   3    1.32    0.26
   7   3   3    1.64    0.44
   7   3   3    0.83    0.53
   7   3   3    1.16    0.89
   8   3   3    0.41    0.22
   8   3   3   -0.10    0.44
   8   3   3   -0.23    0.35
   9   3   3    5.99    0.67
  10   3   3    1.74    0.23
 -13   4   3    1.11    0.33
 -12   4   3    0.55    0.39
  11  -4  -3    4.99    0.98
 -11   4   3    9.83    1.95
 -11   4   3    7.04    0.91
  10  -4  -3   -0.70    2.55
  10  -4  -3    4.56    0.77
 -10   4   3    5.04    0.88
 -10   4   3    2.62    0.99
   9  -4  -3   -0.46    2.67
   9  -4  -3    4.71    0.87
  -9   4   3    3.28    0.96
  -9   4   3    3.54    0.72
   8  -4  -3   53.55    3.03
   8  -4  -3   63.67    6.57
  -8   4   3   55.71    3.10
  -8   4   3   58.28    3.46
   7  -4  -3   -0.45    0.52
   7  -4  -3   -0.62    2.24
  -7   4   3   -0.46    0.65
  -7   4   3    0.35    0.62
   6  -4  -3   24.52    3.79
   6  -4  -3   21.89    1.58
  -6   4   3   26.43    1.75
  -6   4   3   22.66    1.60
   5  -4  -3   27.80    3.61
  -5   4   3   22.09    1.55
   4  -4  -3   94.31    6.51
  -4   4   3   91.63    4.88
   3  -4  -3   24.78    3.10
  -3   4   3   23.22    1.44
   2  -4  -3   94.81    5.89
  -2   4   3   93.77    4.83
   1  -4  -3   11.20    1.73
  -1   4   3   12.14    1.10
   0  -4  -3    4.60    0.97
   0   4   3    3.93    0.85
   1   4   3   12.97    1.42
   2   4   3   44.54    3.03
   3   4   3    7.69    0.81
   3   4   3    5.45    1.33
   3   4   3    7.06    1.35
   3   4   3    9.13    1.03
   3   4   3    9.50    0.65
   4   4   3    0.52    0.33
   4   4   3    0.25    0.91
   4   4   3   -0.21    0.46
   4   4   3   -1.15    0.67
   4   4   3   -0.35    0.82
   4   4   3    0.50    0.27
   4   4   3   -0.41    0.37
   5   4   3   10.28    0.69
   5   4   3   11.22    1.48
   5   4   3   10.12    0.95
   5   4   3    9.89    1.11
   5   4   3    9.04    1.49
   5   4   3    8.36    1.60
   6   4   3    1.58    1.01
   6   4   3    3.94    0.77
   6   4   3    4.13    0.49
   6   4   3    3.51    0.93
   6   4   3    4.56    0.94
   6   4   3    1.98    1.15
   7   4   3    1.97    0.30
   7   4   3    2.32    0.43
   7   4   3    6.74    1.48
   7   4   3    1.61    0.52
   8   4   3   -0.21    0.38
   8   4   3   -0.07    0.37
   8   4   3    0.17    0.20
   9   4   3    2.88    0.46
   9   4   3    2.53    0.28
 -13   5   3   -0.08    0.26
  12  -5  -3    0.56    0.84
 -12   5   3   -0.09    0.46
  11  -5  -3    0.68    0.84
  11  -5  -3    0.97    0.35
 -11   5   3    0.92    0.47
 -10   5   3    5.15    0.96
 -10   5   3    4.75    1.21
   9  -5  -3    6.34    0.98
   9  -5  -3   11.89    3.87
  -9   5   3    8.06    1.07
  -9   5   3    7.40    1.17
   8  -5  -3   -1.05    2.28
   8  -5  -3    0.86    0.58
  -8   5   3    0.46    0.53
  -8   5   3    0.48    0.65
   7  -5  -3   -0.07    0.56
   7  -5  -3    1.39    2.60
  -7   5   3   -0.27    0.53
  -7   5   3   -0.05    0.56
   6  -5  -3    0.51    0.52
   6  -5  -3   -0.07    2.50
  -6   5   3    0.41    0.56
  -6   5   3    0.85    0.99
   5  -5  -3    5.17    0.91
   5  -5  -3    9.07    2.86
  -5   5   3    6.70    0.87
   4  -5  -3   21.19    3.11
  -4   5   3   20.42    1.38
   3  -5  -3    2.64    1.73
  -3   5   3    1.73    0.53
   2  -5  -3    0.91    1.33
  -2   5   3    1.31    0.52
  -1   5   3    0.57    0.57
   0   5   3    0.19    0.64
   1   5   3    1.73    0.90
   1   5   3    1.20    0.82
   1   5   3    2.44    0.51
   2   5   3    2.50    0.43
   2   5   3    2.78    1.07
   2   5   3    2.05    0.86
   2   5   3    1.61    1.00
   2   5   3    1.57    0.51
   2   5   3    1.74    0.34
   2   5   3    2.14    0.31
   3   5   3    0.49    0.50
   3   5   3    0.51    0.28
   3   5   3    1.07    0.30
   3   5   3    1.43    0.99
   3   5   3    0.54    0.39
   3   5   3    0.63    1.36
   3   5   3    0.03    0.68
   4   5   3   14.15    0.93
   4   5   3   16.03    0.90
   4   5   3   16.23    1.16
   4   5   3   13.21    1.87
   4   5   3   12.14    1.68
   4   5   3   16.11    1.26
   4   5   3   16.46    1.72
   5   5   3    1.07    1.05
   5   5   3    0.17    0.42
   5   5   3    0.29    0.95
   5   5   3    0.51    0.27
   5   5   3    0.20    0.55
   5   5   3    1.58    0.87
   6   5   3   -0.07    0.95
   6   5   3    0.92    1.39
   6   5   3    0.69    0.44
   6   5   3    1.59    0.92
   6   5   3    1.04    0.29
   7   5   3    0.06    0.45
   7   5   3    0.53    0.24
   7   5   3    0.86    0.40
   8   5   3    9.96    0.61
   8   5   3   10.50    0.85
   9   5   3    0.16    0.15
 -13   6   3    1.57    0.38
  12  -6  -3    0.29    0.63
 -12   6   3    0.37    0.34
  11  -6  -3    1.19    0.37
 -11   6   3    1.71    0.48
  10  -6  -3   15.33    1.13
 -10   6   3   13.45    1.14
   9  -6  -3    9.09    0.99
   9  -6  -3    9.53    3.46
  -9   6   3    8.78    1.01
  -9   6   3    9.40    1.36
   8  -6  -3   -0.58    2.71
   8  -6  -3    0.23    0.53
  -8   6   3    0.13    0.70
  -8   6   3   -0.10    0.57
   7  -6  -3   -0.73    2.29
   7  -6  -3    0.56    0.51
  -7   6   3   -0.02    0.51
  -7   6   3    0.41    0.62
   6  -6  -3   15.36    3.41
   6  -6  -3   11.63    1.17
  -6   6   3   10.49    1.16
  -6   6   3    9.54    1.05
   5  -6  -3   13.49    3.22
   5  -6  -3   10.85    1.19
  -5   6   3    8.94    0.64
  -5   6   3    9.20    0.99
  -5   6   3   10.30    0.92
   4  -6  -3   35.72    3.68
   4  -6  -3   31.19    1.98
  -4   6   3   28.60    1.54
  -4   6   3   27.18    1.81
   3  -6  -3    0.82    1.66
  -3   6   3    2.00    0.58
  -3   6   3    2.22    0.43
   2  -6  -3    3.90    1.57
  -2   6   3    4.94    0.52
  -2   6   3    5.35    1.01
  -2   6   3    4.45    0.93
  -2   6   3    6.80    0.70
  -1   6   3    6.49    0.99
  -1   6   3    5.93    1.26
  -1   6   3    5.44    0.55
  -1   6   3    4.93    0.83
   0   6   3    5.42    0.82
   0   6   3    5.37    0.50
   0   6   3    1.62    1.59
   0   6   3    5.87    1.11
   1   6   3    5.48    0.92
   1   6   3    8.12    1.52
   1   6   3    6.75    1.28
   1   6   3    5.31    0.60
   1   6   3    5.47    0.54
   1   6   3    8.24    0.80
   1   6   3    6.32    1.12
   2   6   3    8.84    1.56
   2   6   3    8.03    1.20
   2   6   3    7.46    0.66
   2   6   3    7.80    1.39
   2   6   3    8.05    0.61
   2   6   3    6.71    1.15
   2   6   3    7.83    0.88
   3   6   3    5.21    0.59
   3   6   3    5.04    0.52
   3   6   3    5.02    1.30
   3   6   3    6.60    1.13
   3   6   3    5.30    0.98
   3   6   3    3.29    1.04
   3   6   3    5.86    0.82
   4   6   3   -0.64    0.82
   4   6   3    0.26    0.54
   4   6   3    0.28    0.96
   4   6   3    0.38    0.37
   4   6   3   -0.28    0.85
   4   6   3   -0.02    0.23
   4   6   3    0.11    0.42
   5   6   3    0.64    1.07
   5   6   3    0.78    0.40
   5   6   3    1.88    0.63
   5   6   3    0.87    0.25
   5   6   3   -0.11    0.82
   6   6   3   10.95    0.87
   6   6   3   10.90    1.00
   6   6   3   10.03    0.68
   6   6   3   10.07    1.40
   7   6   3    3.12    0.72
   7   6   3    2.46    0.35
   7   6   3    3.04    0.42
   8   6   3    5.81    0.41
 -13   7   3    0.35    0.20
  12  -7  -3   -0.07    0.58
 -12   7   3    0.38    0.30
  11  -7  -3    0.37    0.34
 -11   7   3    0.57    0.41
  10  -7  -3    0.34    0.43
 -10   7   3    1.15    0.49
   9  -7  -3   -0.58    0.50
  -9   7   3    0.10    0.51
   8  -7  -3    6.50    3.37
   8  -7  -3    5.55    0.92
  -8   7   3    5.03    0.69
  -8   7   3    4.49    1.26
   7  -7  -3   12.87    1.18
   7  -7  -3   12.31    3.55
  -7   7   3   12.01    1.08
  -7   7   3   15.59    1.46
   6  -7  -3   -0.45    0.54
   6  -7  -3   -0.68    2.09
  -6   7   3   -0.59    0.55
  -6   7   3   -0.33    0.44
   5  -7  -3    1.36    0.59
   5  -7  -3   -0.82    2.03
  -5   7   3    0.91    0.42
  -5   7   3    1.73    0.65
   4  -7  -3    4.02    2.23
   4  -7  -3    2.88    0.58
  -4   7   3    4.47    0.77
  -4   7   3    3.52    0.47
   3  -7  -3    2.62    0.66
  -3   7   3    2.08    0.69
  -3   7   3    3.53    0.90
  -3   7   3    2.73    0.49
  -3   7   3    4.83    0.65
   2  -7  -3    4.92    0.95
  -2   7   3    4.77    0.54
  -2   7   3    4.78    0.87
  -2   7   3    4.57    0.86
  -1   7   3   13.66    1.10
  -1   7   3   14.91    1.64
  -1   7   3   15.33    1.34
  -1   7   3   13.09    0.88
  -1   7   3   12.75    0.88
   0   7   3    2.79    1.01
   0   7   3    3.07    0.47
   0   7   3    2.37    0.54
   0   7   3    2.91    0.53
   0   7   3    1.92    0.95
   1   7   3   -0.20    0.28
   1   7   3    0.48    0.43
   1   7   3   -0.37    0.28
   1   7   3    0.26    0.85
   1   7   3    0.59    0.60
   1   7   3    0.02    0.94
   2   7   3    1.29    0.33
   2   7   3    1.51    1.02
   2   7   3    0.75    0.56
   2   7   3    1.02    1.00
   2   7   3    1.38    0.48
   2   7   3    1.44    0.32
   3   7   3   18.93    2.09
   3   7   3   21.80    1.97
   3   7   3   18.72    1.09
   3   7   3   20.53    1.42
   3   7   3   19.12    1.30
   3   7   3   18.22    1.11
   4   7   3    9.59    1.28
   4   7   3    7.05    1.06
   4   7   3    8.86    1.82
   4   7   3   11.95    2.07
   4   7   3    8.41    0.67
   5   7   3   12.64    0.94
   5   7   3   11.57    1.43
   5   7   3   12.60    1.10
   5   7   3   12.20    0.76
   6   7   3    1.19    0.22
   6   7   3    1.46    0.50
   6   7   3    1.38    0.42
   7   7   3    0.80    0.37
   7   7   3    0.10    0.16
   8   7   3    0.02    0.16
 -13   8   3   -0.49    0.40
  12  -8  -3    0.47    0.59
 -12   8   3   -0.02    0.24
  11  -8  -3    2.00    0.35
 -11   8   3    2.73    0.49
  10  -8  -3   11.29    0.93
 -10   8   3   10.44    0.88
   9  -8  -3    2.85    0.57
  -9   8   3    3.84    0.73
   8  -8  -3    2.10    0.60
  -8   8   3    2.53    0.50
   7  -8  -3    4.80    0.97
  -7   8   3    4.35    0.76
   6  -8  -3    0.19    0.55
  -5   8   3    5.81    1.29
   4  -8  -3   17.14    1.35
  -4   8   3   16.13    1.28
  -4   8   3   16.37    0.98
  -4   8   3   16.50    1.65
   3  -8  -3    7.69    1.02
  -3   8   3    8.13    0.64
  -3   8   3    7.20    0.98
  -3   8   3    8.60    1.35
   2  -8  -3    1.35    0.57
  -2   8   3    1.83    0.33
  -2   8   3    2.86    0.46
  -2   8   3    1.38    0.56
  -2   8   3    2.64    1.02
   1  -8  -3    1.04    0.54
  -1   8   3    1.37    0.54
  -1   8   3    1.03    0.32
  -1   8   3    1.05    0.31
   0   8   3    0.37    0.89
   0   8   3    0.49    0.30
   0   8   3    1.22    1.05
   0   8   3    0.56    0.52
   0   8   3    0.21    0.29
   1   8   3    5.71    0.91
   1   8   3    5.70    1.79
   1   8   3    4.73    1.02
   1   8   3    5.85    0.59
   1   8   3    6.24    0.58
   2   8   3    8.72    0.62
   2   8   3    7.03    0.86
   2   8   3    8.95    1.09
   2   8   3    7.88    1.56
   2   8   3   12.04    1.67
   3   8   3    4.01    0.97
   3   8   3    2.36    0.58
   3   8   3    1.15    1.32
   3   8   3    3.41    0.42
   3   8   3    2.01    0.46
   4   8   3    0.57    0.77
   4   8   3    1.18    0.54
   4   8   3    1.21    0.27
   4   8   3    0.79    0.42
   5   8   3    0.25    0.46
   5   8   3   -0.29    0.62
   5   8   3    0.54    0.20
   6   8   3    0.84    0.18
   6   8   3    0.91    0.34
   7   8   3    0.31    0.17
  12  -9  -3    4.57    0.80
 -12   9   3    5.64    0.79
  11  -9  -3    6.68    0.55
 -11   9   3    6.21    0.54
  10  -9  -3    9.12    0.78
   9  -9  -3    1.59    0.45
   8  -9  -3    1.54    0.53
  -8   9   3    0.30    0.39
   7  -9  -3    0.05    0.52
  -7   9   3    0.36    0.42
   6  -9  -3    7.14    0.99
  -6   9   3    5.67    1.00
   5  -9  -3    2.65    0.58
  -5   9   3    3.75    0.67
  -5   9   3    1.37    0.85
   4  -9  -3    9.58    1.02
  -4   9   3    8.82    0.99
  -4   9   3    8.35    1.37
   3  -9  -3    0.48    0.51
  -3   9   3    1.18    0.56
  -3   9   3    1.16    0.94
   2  -9  -3    0.78    0.49
  -2   9   3    1.92    0.96
  -2   9   3    0.80    0.31
  -2   9   3    1.01    0.58
   1  -9  -3    6.43    0.92
  -1   9   3    7.87    1.56
  -1   9   3    7.12    0.98
  -1   9   3    7.82    0.62
   0   9   3   -0.36    0.87
   0   9   3   -0.22    0.51
   0   9   3    0.48    0.28
   1   9   3   10.43    1.05
   1   9   3    9.50    0.75
   1   9   3    8.76    2.08
   2   9   3    1.87    0.58
   2   9   3    2.14    0.40
   2   9   3    1.49    0.90
   3   9   3   -0.06    0.46
   3   9   3    1.28    0.72
   3   9   3    0.53    0.22
   4   9   3    0.68    0.20
   4   9   3    1.04    0.61
   5   9   3   -0.51    0.15
   5   9   3   -0.50    0.35
   6   9   3    0.40    0.14
  12 -10  -3   -0.09    0.44
 -12  10   3    0.53    0.44
  11 -10  -3    4.84    0.43
 -11  10   3    4.67    0.77
  10 -10  -3    0.33    0.31
 -10  10   3    0.34    0.55
   9 -10  -3    2.22    0.41
  -9  10   3    1.07    0.67
  -9  10   3    0.91    0.46
   8 -10  -3   15.53    1.15
  -8  10   3   17.48    1.20
  -8  10   3   17.58    1.56
   7 -10  -3    4.89    0.84
  -7  10   3    5.86    1.34
  -7  10   3    5.12    0.88
  -6  10   3    7.09    1.06
  -6  10   3    6.11    1.44
   5 -10  -3   -0.58    0.45
  -5  10   3    0.02    0.73
  -5  10   3   -0.03    0.53
   4 -10  -3   -0.16    0.45
  -4  10   3    0.36    0.49
  -4  10   3   -0.21    0.89
   3 -10  -3    0.66    0.46
  -3  10   3    0.86    0.52
  -3  10   3   -0.18    0.88
  -2  10   3   -0.02    0.50
  -2  10   3    0.29    0.36
  -2  10   3   -0.23    0.89
   1 -10  -3    3.24    0.52
  -1  10   3    3.86    0.46
  -1  10   3    3.37    0.68
  -1  10   3    3.26    1.06
   0  10   3    1.10    0.89
   0  10   3    1.56    0.54
   0  10   3    1.44    0.27
   1  10   3    0.08    0.48
   1  10   3    0.87    0.80
   1  10   3   -0.22    0.23
   2  10   3    1.77    0.26
   2  10   3    2.00    0.47
   3  10   3    0.02    0.55
   3  10   3    0.83    0.42
   3  10   3    0.61    0.20
   4  10   3    5.05    0.37
   4  10   3    6.28    0.67
   5  10   3    0.40    0.14
  11 -11  -3    1.73    0.25
 -11  11   3    1.27    0.48
  10 -11  -3    0.82    0.27
 -10  11   3    0.67    0.44
   9 -11  -3    1.48    0.39
  -9  11   3    1.92    0.54
  -9  11   3    1.50    0.38
   8 -11  -3    0.67    0.36
  -8  11   3    0.17    0.58
  -8  11   3    0.71    0.45
   7 -11  -3    1.58    0.43
  -7  11   3    1.32    0.48
  -7  11   3    0.91    0.68
   6 -11  -3    0.45    0.42
  -6  11   3    0.67    0.49
  -6  11   3    1.01    0.73
   5 -11  -3    0.28    0.43
  -5  11   3    0.98    0.49
  -5  11   3    1.00    0.81
   4 -11  -3    1.77    0.47
  -4  11   3    0.39    0.83
  -4  11   3    1.15    0.50
   3 -11  -3   16.97    1.18
  -3  11   3   18.36    1.26
  -3  11   3   18.49    1.71
   2 -11  -3    0.47    0.42
  -2  11   3    0.59    0.83
  -2  11   3    0.23    0.50
   1 -11  -3    0.11    0.37
  -1  11   3    0.00    0.44
  -1  11   3    0.49    0.34
  -1  11   3   -0.56    0.74
   0  11   3    0.31    0.47
   0  11   3   -0.30    0.75
   0  11   3    0.23    0.23
   1  11   3    6.14    0.45
   1  11   3    6.03    0.99
   1  11   3    7.20    1.13
   2  11   3    0.17    0.16
   2  11   3    0.45    0.37
   2  11   3    0.01    0.49
   3  11   3    2.17    0.24
   3  11   3    3.67    0.68
  10 -12  -3    1.83    0.31
 -10  12   3    2.49    0.61
   9 -12  -3    0.26    0.25
  -9  12   3   -0.09    0.49
   8 -12  -3    0.21    0.30
  -8  12   3    0.12    0.54
  -8  12   3    0.48    0.34
   7 -12  -3   -0.30    0.33
  -7  12   3   -0.46    0.58
  -7  12   3    0.29    0.40
   6 -12  -3    8.51    0.83
  -6  12   3    8.38    1.06
  -6  12   3   10.57    1.17
   5 -12  -3    0.21    0.36
  -5  12   3    0.11    0.69
  -5  12   3    0.28    0.41
   4 -12  -3    1.60    0.49
  -4  12   3    0.52    0.44
  -4  12   3    0.46    0.69
   3 -12  -3    3.88    0.53
  -3  12   3    2.24    0.74
  -3  12   3    2.86    0.67
   2 -12  -3    1.52    0.35
  -2  12   3    1.29    0.68
  -2  12   3    2.36    0.48
  -1  12   3    0.47    0.65
  -1  12   3    0.74    0.41
   0  12   3    0.63    0.87
   0  12   3    0.06    0.35
   0  12   3    0.29    0.17
   1  12   3    7.64    0.71
   1  12   3    6.38    0.46
   2  12   3   -0.17    0.38
   9 -13  -3    0.66    0.25
   8 -13  -3   12.42    1.03
   7 -13  -3    0.87    0.29
  -7  13   3   -0.22    0.64
  -7  13   3    0.65    0.30
   6 -13  -3   23.47    1.23
  -6  13   3   21.47    1.25
  -6  13   3   20.88    1.42
   5 -13  -3    3.31    0.45
  -5  13   3    3.95    0.80
  -5  13   3    4.10    0.56
  -4  13   3   -0.19    0.34
  -4  13   3    0.28    0.67
   3 -13  -3    1.36    0.27
  -3  13   3    1.28    0.37
  -2  13   3    5.32    0.64
  -1  13   3    3.53    0.72
   0  13   3    7.57    0.69
  -5  14   3    3.49    0.47
  -4  14   3    6.31    0.58
  -3  14   3    0.37    0.33
   4 -17   4    4.59    0.52
   5 -17   4    0.76    0.24
   1 -16   4    6.19    0.61
  -2  16  -4    3.14    0.63
   2 -16   4    1.14    0.48
  -3  16  -4    1.09    0.38
   3 -16   4    0.87    0.27
  -4  16  -4   -0.02    0.37
   4 -16   4    0.09    0.25
  -5  16  -4    1.49    0.39
   5 -16   4    3.39    0.41
  -6  16  -4    0.83    0.39
   6 -16   4    0.63    0.23
  -7  16  -4    0.64    0.62
   7 -16   4    0.34    0.21
  -8  16  -4    0.64    0.36
  -9  16  -4    3.25    0.50
   2  15  -4    0.13    0.12
   1  15  -4    2.80    0.29
  -1 -15   4    2.90    0.54
   0  15  -4    0.78    0.43
   0  15  -4    0.89    0.21
   0 -15   4    0.91    0.32
  -1  15  -4    6.87    0.48
  -1  15  -4    6.82    0.68
   1 -15   4    6.45    0.57
  -2  15  -4    7.41    0.50
  -2  15  -4    7.50    0.77
   2 -15   4    6.82    0.60
  -3  15  -4    6.74    0.76
  -3  15  -4    6.68    0.49
   3 -15   4    7.77    0.69
  -4  15  -4    0.98    0.22
  -4  15  -4    1.55    0.68
   4 -15   4    0.21    0.27
  -5  15  -4    4.00    0.88
   5 -15   4    3.87    0.49
  -6  15  -4    1.15    0.50
   6 -15   4    0.96    0.34
  -7  15  -4    9.64    0.91
   7 -15   4    9.76    0.65
   7 -15   4    8.65    1.07
  -8  15  -4    1.18    0.43
   8 -15   4    0.72    0.22
   8 -15   4    0.26    0.53
  -9  15  -4    1.16    0.41
   9 -15   4    1.41    0.81
 -10  15  -4    1.29    0.31
   3  14  -4    0.63    0.19
  -3 -14   4    1.33    0.35
   2  14  -4    1.82    0.32
  -2 -14   4    1.02    0.34
   1  14  -4    0.35    0.47
   1  14  -4    0.25    0.22
  -1 -14   4   -0.26    0.32
   0  14  -4    4.94    0.45
   0  14  -4    4.48    0.72
   0 -14   4    5.12    0.60
  -1  14  -4    3.59    0.41
  -1  14  -4    2.94    0.56
   1 -14   4    3.70    0.60
  -2  14  -4   -0.12    0.25
  -2  14  -4    0.20    0.48
   2 -14   4    0.11    0.36
  -3  14  -4    1.41    0.55
  -3  14  -4    2.00    0.30
   3 -14   4    2.34    0.41
  -4  14  -4   26.46    1.42
  -4  14  -4   27.83    1.68
   4 -14   4   26.06    1.51
  -5  14  -4    1.40    0.35
  -5  14  -4    0.99    1.06
   5 -14   4    1.22    0.35
  -6  14  -4    1.98    0.67
  -6  14  -4    1.06    0.96
   6 -14   4    2.73    0.54
   7 -14   4    4.73    0.54
  -8  14  -4    4.64    0.62
   8 -14   4    4.62    0.52
  -9  14  -4    0.14    0.30
   9 -14   4    0.42    0.64
   9 -14   4    0.06    0.21
 -10  14  -4   -0.27    0.24
  10 -14   4   -0.09    0.65
   4  13  -4    0.75    0.19
  -4 -13   4    0.94    0.31
   3  13  -4    0.63    0.23
  -3 -13   4    0.31    0.34
   2  13  -4   -0.10    0.24
   2  13  -4    0.27    0.43
   1  13  -4    3.08    0.56
   1  13  -4    3.59    0.45
  -1 -13   4    2.93    0.62
   0  13  -4   -0.25    0.27
   0  13  -4    0.43    0.50
   0 -13   4   -0.16    0.38
  -1  13  -4    0.39    0.52
  -1  13  -4    1.11    0.31
   1 -13   4    0.59    0.39
  -2  13  -4    0.11    1.44
  -2  13  -4    0.47    0.58
  -2  13  -4    0.42    0.28
   2 -13   4    0.08    0.38
  -3  13  -4    5.43    1.09
  -3  13  -4    4.49    1.57
   3 -13   4    7.97    0.94
  -4  13  -4    1.82    0.52
  -4  13  -4    0.38    1.22
   4 -13   4    1.55    0.45
  -5  13  -4   27.03    1.64
  -5  13  -4   26.21    2.37
   5 -13   4   28.44    1.66
  -6  13  -4   -0.66    1.03
  -6  13  -4   -0.03    0.44
   6 -13   4    0.01    0.36
  -7  13  -4    0.26    0.96
  -7  13  -4    0.18    0.47
   7 -13   4   -0.23    0.33
  -8  13  -4    2.64    1.14
  -8  13  -4    2.91    0.49
   8 -13   4    2.94    0.51
  -9  13  -4    2.96    0.60
   9 -13   4    4.75    0.43
 -10  13  -4    1.41    0.35
  10 -13   4    0.22    0.67
 -11  13  -4    0.09    0.23
  11 -13   4   -0.07    0.64
  12 -13   4    3.92    0.87
   5  12  -4   -0.09    0.18
  -5 -12   4   -0.48    0.31
   4  12  -4    7.22    0.54
  -4 -12   4    6.44    0.67
   3  12  -4    2.38    0.41
  -3 -12   4    2.54    0.47
   2  12  -4    2.25    0.56
   2  12  -4    2.54    0.45
  -2 -12   4    2.11    0.45
   1  12  -4    0.95    0.32
   1  12  -4    1.14    0.51
   1  12  -4   -0.51    1.13
  -1 -12   4    0.86    0.40
   0  12  -4    0.29    0.51
   0  12  -4    0.33    1.18
   0  12  -4    1.19    0.33
   0 -12   4    0.81    0.40
  -1  12  -4   35.74    2.07
  -1  12  -4   38.58    3.07
   1 -12   4   33.03    1.93
  -2  12  -4    1.55    0.65
  -2  12  -4    0.79    1.19
  -2  12  -4    1.04    0.54
  -2  12  -4    1.27    1.09
   2 -12   4    2.34    0.48
  -3  12  -4    9.12    1.02
  -3  12  -4   12.64    1.79
  -3  12  -4    8.52    1.66
   3 -12   4    9.20    0.83
  -4  12  -4    6.49    1.51
  -4  12  -4    5.61    0.89
   4 -12   4    5.06    0.75
  -5  12  -4    0.28    0.50
  -5  12  -4   -0.47    1.02
   5 -12   4    0.76    0.43
  -6  12  -4    9.66    1.69
  -6  12  -4   12.05    1.01
   6 -12   4   10.59    0.92
  -7  12  -4   27.11    2.64
  -7  12  -4   26.75    2.00
   7 -12   4   27.11    1.80
  -8  12  -4    2.62    1.02
  -8  12  -4    7.66    0.87
   8 -12   4    5.69    0.65
  -9  12  -4    0.49    0.95
  -9  12  -4    0.28    0.44
   9 -12   4    0.87    0.29
 -10  12  -4    0.40    0.39
  10 -12   4    0.76    0.83
 -11  12  -4    0.48    0.31
  11 -12   4    0.35    0.62
 -12  12  -4   -0.19    0.24
  12 -12   4    0.92    0.63
   6  11  -4    8.93    0.59
   6  11  -4    8.17    0.52
  -6 -11   4    7.78    0.71
   5  11  -4    0.76    0.30
   5  11  -4    0.77    0.32
  -5 -11   4    1.35    0.41
   4  11  -4    1.10    0.29
   4  11  -4    0.99    0.37
  -4 -11   4    1.39    0.44
   3  11  -4    1.37    0.51
   3  11  -4    1.29    0.32
   3  11  -4    1.50    0.39
  -3 -11   4    1.00    0.45
   2  11  -4    5.03    1.55
   2  11  -4    6.70    0.58
   2  11  -4    5.84    0.86
   2  11  -4    4.52    0.77
  -2 -11   4    4.53    0.75
   1  11  -4    7.11    0.90
   1  11  -4    7.59    0.63
   1  11  -4    2.51    1.30
  -1 -11   4    6.72    0.76
   0  11  -4   31.28    1.84
   0  11  -4   32.19    3.38
   0 -11   4   29.74    1.72
  -1  11  -4   -0.42    0.82
  -1  11  -4    0.00    0.55
  -1  11  -4    1.10    1.12
  -1  11  -4    0.32    0.58
   1 -11   4    0.09    0.41
  -2  11  -4    3.38    1.32
  -2  11  -4    0.24    0.52
   2 -11   4    0.80    0.43
  -3  11  -4   16.43    1.91
   3 -11   4   16.12    1.10
  -4  11  -4    1.08    0.52
  -4  11  -4    0.87    1.06
   4 -11   4    1.20    0.42
  -5  11  -4   26.05    1.58
  -5  11  -4   24.31    2.27
   5 -11   4   22.17    1.46
  -6  11  -4    3.26    1.16
  -6  11  -4    5.94    0.92
   6 -11   4    6.09    0.76
  -7  11  -4   -0.10    0.91
  -7  11  -4    3.12    0.61
   7 -11   4    3.47    0.68
  -8  11  -4    8.88    1.68
  -8  11  -4   11.86    1.01
   8 -11   4    9.54    0.84
  -9  11  -4   -0.02    0.91
  -9  11  -4    0.26    0.46
   9 -11   4   -0.13    0.28
 -10  11  -4    1.46    0.47
 -10  11  -4    1.09    0.96
  10 -11   4    1.64    0.90
 -11  11  -4   22.25    1.28
  11 -11   4   20.77    1.62
 -12  11  -4    0.96    0.31
  12 -11   4    1.62    0.57
   7  10  -4    4.59    0.35
   7  10  -4    4.24    0.48
  -7 -10   4    4.20    0.58
   6  10  -4    0.72    0.24
   6  10  -4   -0.07    0.30
  -6 -10   4    0.43    0.39
   5  10  -4    0.61    0.29
   5  10  -4    0.72    0.35
  -5 -10   4    0.58    0.45
   4  10  -4   12.58    2.00
   4  10  -4   12.96    0.82
   4  10  -4   12.80    0.91
  -4 -10   4   12.90    1.06
   3  10  -4    9.60    0.69
   3  10  -4    8.14    0.81
   3  10  -4    7.14    1.05
   3  10  -4    9.20    1.91
  -3 -10   4    9.45    0.88
   2  10  -4   20.27    1.16
   2  10  -4   18.83    1.35
   2  10  -4   20.65    2.38
   2  10  -4   19.86    1.26
  -2 -10   4   20.69    1.27
   1  10  -4   11.06    1.83
   1  10  -4   10.21    1.01
   1  10  -4    9.66    0.90
  -1 -10   4   11.14    0.89
   0  10  -4    1.10    0.57
   0  10  -4    1.22    1.03
   0  10  -4    0.97    0.54
   0 -10   4    0.77    0.38
  -1  10  -4    1.20    1.02
  -1  10  -4    1.94    0.53
   1 -10   4    2.21    0.45
  -2  10  -4   13.47    1.71
  -2  10  -4   14.56    1.13
   2 -10   4   14.99    1.02
  -3  10  -4    4.95    0.85
  -3  10  -4    3.55    1.19
   3 -10   4    3.28    0.69
  -4  10  -4   53.64    2.82
  -4  10  -4   50.56    3.34
   4 -10   4   51.30    2.75
  -5  10  -4   21.86    2.06
  -5  10  -4   20.80    1.42
   5 -10   4   20.63    1.32
  -6  10  -4   -0.30    0.94
   6 -10   4   -0.08    0.44
  -7  10  -4   26.68    2.48
   7 -10   4   27.55    1.60
  -8  10  -4    0.37    0.94
  -8  10  -4    0.96    0.51
   8 -10   4   -0.36    0.35
  -9  10  -4    1.45    1.10
   9 -10   4    0.56    0.30
 -10  10  -4    0.73    0.96
 -10  10  -4    2.04    0.50
  10 -10   4    1.49    0.97
  11 -10   4    6.75    1.28
 -12  10  -4    0.89    0.33
  12 -10   4    1.07    0.63
 -13  10  -4    0.90    0.34
  13 -10   4    0.50    0.38
   8   9  -4    0.82    0.26
  -8  -9   4    0.53    0.35
   7   9  -4    1.03    0.40
   7   9  -4    0.45    0.20
  -7  -9   4    0.00    0.42
   6   9  -4    5.62    0.60
   6   9  -4    4.48    0.48
  -6  -9   4    4.07    0.79
   5   9  -4   30.66    1.75
   5   9  -4   36.25    1.75
   5   9  -4   24.91    3.03
  -5  -9   4   28.85    1.82
   4   9  -4   -0.03    1.18
   4   9  -4    0.04    0.30
   4   9  -4    0.93    0.40
  -4  -9   4    0.57    0.45
   3   9  -4    2.67    1.30
   3   9  -4    3.35    0.54
   3   9  -4    4.83    0.73
   3   9  -4    3.73    0.87
  -3  -9   4    3.45    0.70
   2   9  -4   -1.08    0.49
   2   9  -4    0.44    0.43
   2   9  -4    0.29    0.91
  -2  -9   4   -0.32    0.39
   1   9  -4    2.28    1.08
   1   9  -4    2.18    0.55
   1   9  -4    3.13    0.63
  -1  -9   4    1.32    0.36
   0   9  -4   18.82    1.29
   0   9  -4   19.33    1.87
   0  -9   4   17.52    1.14
  -1   9  -4    0.31    0.48
  -1   9  -4   -0.22    0.84
   1  -9   4    0.29    0.39
  -2   9  -4    0.61    0.49
  -2   9  -4    0.15    0.85
  -3   9  -4   -0.02    0.85
   3  -9   4   -0.55    0.43
  -4   9  -4   17.83    1.29
  -4   9  -4   19.89    1.87
   4  -9   4   17.73    1.20
  -5   9  -4    7.14    1.45
   5  -9   4    7.83    0.79
  -6   9  -4   43.39    2.37
  -6   9  -4   42.66    3.02
   6  -9   4   41.77    2.29
  -7   9  -4   61.69    4.06
  -7   9  -4   62.55    3.36
   7  -9   4   65.50    3.33
  -8   9  -4    8.07    0.98
  -8   9  -4    8.81    1.58
   8  -9   4    8.17    0.72
  -9   9  -4    0.17    0.99
  -9   9  -4    0.15    0.50
 -10   9  -4    8.52    1.47
 -10   9  -4    6.67    0.85
  10  -9   4    6.54    1.57
 -11   9  -4    1.64    0.83
 -11   9  -4    3.47    0.49
  11  -9   4    4.47    0.92
  12  -9   4    0.16    0.63
 -13   9  -4    1.34    0.38
  13  -9   4    0.63    0.36
   9   8  -4   -0.03    0.37
  -9  -8   4    1.28    0.41
   8   8  -4    0.08    0.19
   8   8  -4    0.27    0.30
  -8  -8   4   -0.17    0.41
   7   8  -4    7.31    0.65
   7   8  -4    6.46    0.49
  -7  -8   4    5.28    0.90
   6   8  -4    1.35    0.31
   6   8  -4    0.83    0.39
   6   8  -4    0.54    1.24
  -6  -8   4    2.62    0.57
   5   8  -4   18.81    1.12
   5   8  -4   18.52    2.34
   5   8  -4   19.42    1.26
  -5  -8   4   20.07    1.33
   4   8  -4    0.69    0.31
   4   8  -4    0.07    0.40
   4   8  -4   -0.30    0.98
  -4  -8   4    0.75    0.46
   3   8  -4   -0.13    0.88
  -3  -8   4   -0.18    0.35
   2   8  -4    7.19    1.56
  -2  -8   4    6.96    0.72
  -1  -8   4    2.34    0.38
   0   8  -4    5.64    1.27
  -1   8  -4   22.55    1.86
  -2   8  -4   37.03    2.51
  -3   8  -4    0.81    0.86
  -4   8  -4    3.89    1.16
   4  -8   4    4.43    0.73
  -5   8  -4   34.30    2.42
   5  -8   4   30.32    1.77
  -6   8  -4   13.46    1.16
  -6   8  -4   16.11    1.72
   6  -8   4   15.32    1.03
  -7   8  -4   13.75    1.69
  -7   8  -4   11.56    1.07
   7  -8   4   10.84    0.88
  -8   8  -4    5.27    0.89
  -8   8  -4    1.81    1.03
   8  -8   4    2.99    0.59
  -9   8  -4   -0.01    0.91
  -9   8  -4    0.17    0.51
 -10   8  -4    4.73    0.86
 -10   8  -4    6.18    1.33
  10  -8   4    6.97    1.61
 -11   8  -4    8.69    0.85
 -11   8  -4    6.53    1.95
  11  -8   4    8.38    1.36
 -12   8  -4    3.61    0.56
  12  -8   4    3.91    0.78
 -13   8  -4    0.09    0.35
  13  -8   4    0.12    0.38
  10   7  -4    0.17    0.25
   9   7  -4    0.52    0.27
  -9  -7   4    0.24    0.39
   8   7  -4    3.23    0.52
   8   7  -4    2.36    0.34
  -8  -7   4    2.25    0.52
   7   7  -4    2.28    0.43
   7   7  -4    2.08    0.30
   7   7  -4    2.64    1.09
  -7  -7   4    2.04    0.56
   6   7  -4    5.62    0.53
   6   7  -4    3.33    1.35
   6   7  -4    5.92    0.74
  -6  -7   4    5.65    0.93
   5   7  -4   -0.07    0.41
   5   7  -4    0.13    1.13
   5   7  -4    0.49    0.28
  -5  -7   4    0.81    0.47
   4   7  -4    6.18    1.52
   4   7  -4    6.62    0.58
  -4  -7   4    6.01    0.79
   3   7  -4    2.01    1.02
   2   7  -4   53.61    3.62
   1   7  -4   15.30    1.79
   1   7  -4   17.36    1.64
   0   7  -4    0.79    0.84
   0   7  -4   -0.14    0.78
  -1   7  -4    0.48    0.81
  -2   7  -4   85.01    4.70
  -3   7  -4  109.19    5.96
  -4   7  -4   11.89    1.54
  -5   7  -4   45.84    3.00
  -6   7  -4   15.33    1.58
   6  -7   4   13.76    1.00
  -7   7  -4    1.90    1.13
  -7   7  -4    1.22    0.57
   7  -7   4    3.17    0.73
  -8   7  -4    1.30    1.08
  -8   7  -4    1.89    0.75
  -9   7  -4    0.43    1.03
  -9   7  -4    0.75    0.59
   9  -7   4   -0.27    1.02
 -10   7  -4    0.02    1.11
 -10   7  -4    1.27    0.53
  10  -7   4    1.54    1.04
 -11   7  -4   12.96    1.59
 -11   7  -4   16.18    1.13
  11  -7   4   17.42    1.67
 -12   7  -4    0.07    0.31
  12  -7   4    0.12    0.63
 -13   7  -4    4.93    0.56
  13  -7   4    2.68    0.62
  10   6  -4    5.78    0.54
 -10  -6   4    5.53    0.68
   9   6  -4    2.99    0.51
  -9  -6   4    3.24    0.53
   8   6  -4    1.85    0.37
   8   6  -4    1.50    0.41
  -8  -6   4    1.25    0.55
   7   6  -4    0.71    0.40
   7   6  -4    1.03    1.10
   7   6  -4    1.34    0.28
  -7  -6   4    1.00    0.56
   6   6  -4   15.08    0.91
   6   6  -4   15.09    1.11
   6   6  -4   16.99    2.24
  -6  -6   4   15.30    1.22
   5   6  -4    1.77    1.10
   5   6  -4    1.20    0.28
  -5  -6   4    1.98    0.76
   4   6  -4   26.16    2.38
   3   6  -4    5.70    1.35
   3   6  -4    7.19    1.43
   2   6  -4    3.90    1.31
   1   6  -4   43.94    3.19
   1   6  -4   45.44    2.77
   0   6  -4   71.87    3.97
  -1   6  -4   34.24    2.18
  -2   6  -4  120.16    6.38
  -3   6  -4    9.18    1.25
  -4   6  -4    0.72    0.75
  -5   6  -4    9.28    1.35
  -6   6  -4   25.21    2.06
  -7   6  -4    0.01    0.82
  -7   6  -4   -0.43    0.55
  -8   6  -4   22.24    1.52
   8  -6   4   20.30    2.28
  -9   6  -4    4.97    1.20
  -9   6  -4    5.38    0.96
   9  -6   4    9.35    1.67
 -10   6  -4    1.05    0.59
 -10   6  -4    0.52    1.09
  10  -6   4    0.32    1.63
 -11   6  -4    6.97    0.77
 -11   6  -4    5.08    1.24
  11  -6   4    5.10    1.00
 -12   6  -4    0.92    0.35
  12  -6   4    0.94    0.58
  11   5  -4    4.29    0.49
 -11  -5   4    5.27    0.72
  10   5  -4   -0.01    0.26
 -10  -5   4   -0.10    0.41
   9   5  -4    0.24    0.34
  -9  -5   4    0.11    0.50
   8   5  -4    0.16    0.73
   8   5  -4    0.23    0.21
   8   5  -4   -0.15    1.20
  -8  -5   4    0.63    0.99
   7   5  -4   18.18    1.06
   7   5  -4   20.99    2.30
   7   5  -4   20.22    1.26
  -7  -5   4   17.27    1.39
   6   5  -4    0.57    0.27
   6   5  -4   -0.41    0.89
  -6  -5   4    0.44    0.50
   5   5  -4    8.66    0.81
   5   5  -4   11.78    2.15
   5   5  -4   10.40    1.53
  -5  -5   4    9.47    0.92
   4   5  -4   -1.06    1.33
   4   5  -4    0.39    0.81
   3   5  -4   29.01    2.24
   3   5  -4   25.90    2.73
   2   5  -4    0.16    1.13
   1   5  -4   32.59    2.58
   1   5  -4   32.53    2.07
   0   5  -4   31.99    2.03
  -1   5  -4   75.82    4.11
  -2   5  -4    4.29    0.90
  -3   5  -4   25.11    1.79
  -4   5  -4   14.51    1.46
  -5   5  -4    5.22    1.07
  -6   5  -4   -0.10    0.80
  -7   5  -4    1.83    1.00
   7  -5   4    1.14    1.01
  -8   5  -4    7.93    1.00
  -8   5  -4    8.23    1.66
  -9   5  -4    2.56    0.64
  -9   5  -4    3.71    1.21
   9  -5   4    3.95    1.14
 -10   5  -4    7.85    2.14
 -10   5  -4    9.18    1.02
  10  -5   4    9.86    1.85
 -11   5  -4   22.06    1.38
 -11   5  -4   20.29    2.02
  11  -5   4   22.56    1.77
 -12   5  -4    0.81    0.34
  12  -5   4   -0.06    0.54
  11   4  -4   -0.05    0.29
 -11  -4   4    0.19    0.58
  10   4  -4   -0.21    0.30
 -10  -4   4   -0.10    0.51
   9   4  -4    2.92    0.47
  -9  -4   4    2.70    0.61
   8   4  -4   -0.35    0.94
   8   4  -4    0.09    0.39
  -8  -4   4    0.11    0.53
   7   4  -4    7.56    0.58
   7   4  -4    6.85    0.83
   7   4  -4    8.99    1.59
   7   4  -4    6.73    3.64
  -7  -4   4    8.11    0.98
   6   4  -4    1.71    2.11
   6   4  -4    0.21    0.74
   6   4  -4    0.99    0.35
  -6  -4   4    1.25    0.54
   5   4  -4   10.85    2.44
   5   4  -4    9.56    1.49
  -5  -4   4   11.39    0.91
   4   4  -4   13.96    2.35
   4   4  -4   15.11    1.57
   3   4  -4    4.81    1.71
   2   4  -4    4.13    1.55
   1   4  -4    7.13    1.53
   1   4  -4    6.55    0.97
   0   4  -4    0.59    0.62
  -1   4  -4   54.88    3.06
  -2   4  -4   11.10   10.34
   2  -4   4   -0.92    6.53
   2  -4   4    0.34    3.26
  -3   4  -4    8.19    1.16
  -4   4  -4    0.96    0.81
  -5   4  -4    5.67    1.13
   5  -4   4    8.17    1.20
  -6   4  -4    6.62    1.21
   6  -4   4   11.16    1.64
   6  -4   4    6.69    1.19
  -7   4  -4   10.03    1.45
  -7   4  -4   12.04    1.13
   7  -4   4   11.42    0.84
   7  -4   4   11.75    1.69
   7  -4   4   11.08    0.69
   7  -4   4    8.45    1.41
  -8   4  -4    0.31    1.55
  -8   4  -4   -0.24    0.57
   8  -4   4    0.21    0.34
  -9   4  -4    0.28    0.98
  -9   4  -4    0.37    0.56
   9  -4   4    0.53    0.96
 -10   4  -4   41.14    3.04
 -10   4  -4   41.86    2.32
  10  -4   4   40.01    2.68
 -11   4  -4    6.29    1.63
 -11   4  -4    9.39    1.25
  11  -4   4    5.87    1.14
 -12   4  -4   13.58    0.86
  12  -4   4   13.19    1.22
 -12  -3   4    0.75    0.72
  11   3  -4    0.34    0.26
 -11  -3   4   -0.03    0.44
  10   3  -4    3.48    0.53
 -10  -3   4    2.52    0.60
   9   3  -4   -0.44    0.44
   9   3  -4   -0.40    0.98
  -9  -3   4    1.42    1.03
   8   3  -4    0.50    1.01
   8   3  -4    0.64    0.42
  -8  -3   4    0.37    0.55
   7   3  -4   12.48    1.67
   7   3  -4   10.56    3.03
  -7  -3   4   12.77    1.11
   6   3  -4    4.10    2.35
   6   3  -4    3.59    0.64
   6   3  -4    4.00    1.11
  -6  -3   4    3.86    0.76
   5   3  -4    3.66    2.11
   5   3  -4    2.40    0.94
   4   3  -4    8.51    1.16
   4   3  -4    7.29    2.21
   3   3  -4   50.95    3.94
   2   3  -4    8.62    2.02
   1   3  -4    0.86    0.61
   1   3  -4    0.00    1.21
   0   3  -4    2.79    0.59
  -1   3  -4   53.91    2.92
  -2   3  -4    4.31    0.92
  -3   3  -4  195.84    9.94
   3  -3   4  195.07   10.07
   4  -3   4    0.52    0.54
   5  -3   4    1.48    0.64
   6  -3   4    2.40    0.78
   6  -3   4    3.36    1.02
   7  -3   4   25.85    1.49
   7  -3   4   25.03    1.35
   7  -3   4   25.64    2.11
   7  -3   4   27.12    2.30
  -8   3  -4    1.56    0.66
  -8   3  -4    1.10    0.99
   8  -3   4    0.31    0.99
   8  -3   4   -0.18    0.75
   8  -3   4    1.40    0.25
   8  -3   4    1.57    0.44
  -9   3  -4   48.19    3.34
  -9   3  -4   47.72    2.64
   9  -3   4   44.84    2.49
   9  -3   4   47.18    2.39
   9  -3   4   47.40    3.53
   9  -3   4   48.90    3.06
 -10   3  -4    0.75    0.53
 -10   3  -4    0.60    0.92
  10  -3   4    0.68    0.74
 -11   3  -4   -0.49    0.69
 -11   3  -4    1.07    0.45
  12  -3   4   10.83    1.28
 -12  -2   4    0.46    0.48
  11   2  -4    0.23    0.26
 -11  -2   4    0.07    0.52
  10   2  -4   10.31    0.76
 -10  -2   4    9.69    1.10
   9   2  -4    8.25    0.77
   9   2  -4   10.13    2.10
  -9  -2   4    7.10    1.02
   8   2  -4   -1.98    2.22
   8   2  -4   -0.02    0.40
   8   2  -4    0.40    0.95
  -8  -2   4    0.25    0.58
   7   2  -4    4.69    1.15
   7   2  -4    2.80    0.63
   7   2  -4    1.68    2.49
  -7  -2   4    3.73    0.60
   6   2  -4   23.81    1.98
   6   2  -4   21.90    3.60
   6   2  -4   18.69    2.10
  -6  -2   4   23.83    1.46
   5   2  -4    1.78    1.93
   5   2  -4   -0.25    0.61
   4   2  -4  153.37    9.09
   4   2  -4  145.35    7.82
   3   2  -4    6.04    1.91
   2   2  -4    1.92    1.59
   1   2  -4    0.08    0.44
   1   2  -4   -0.38    1.13
   0   2  -4   26.15    1.50
  -1   2  -4    0.22    0.50
  -2   2  -4   55.08    2.99
   2  -2   4   53.04    3.12
   3  -2   4   52.62    3.19
   4  -2   4    1.70    0.77
   5  -2   4   15.95    1.63
   6  -2   4    0.90    0.93
   6  -2   4    1.57    0.47
   6  -2   4    0.00    0.74
   6  -2   4    1.17    0.23
   6  -2   4    0.90    0.37
   7  -2   4   13.12    0.78
   7  -2   4   11.69    1.68
   7  -2   4   14.03    0.97
   7  -2   4   14.36    1.71
   7  -2   4   11.36    1.08
   8  -2   4    4.92    0.74
   8  -2   4    4.26    1.06
   8  -2   4    3.41    1.27
   8  -2   4    3.49    0.40
  -9   2  -4   -0.11    1.03
   9  -2   4   -0.06    0.39
   9  -2   4    0.58    0.91
   9  -2   4   -1.29    0.73
   9  -2   4   -0.13    0.20
 -10   2  -4    0.75    1.00
  10  -2   4    0.01    0.37
  10  -2   4   -0.17    0.67
  11  -2   4    9.16    1.01
 -12  -1   4    0.54    0.41
  11   1  -4    6.12    0.55
 -11  -1   4    5.64    0.89
  10   1  -4    0.39    0.32
 -10  -1   4   -0.34    0.53
   9   1  -4   25.45    4.32
   9   1  -4   20.31    1.23
  -9  -1   4   19.14    1.43
   8   1  -4   21.86    1.52
   8   1  -4   22.08    4.21
   8   1  -4   24.55    2.01
  -8  -1   4   23.53    1.55
   7   1  -4    5.29    2.77
   7   1  -4    5.59    1.11
   7   1  -4    5.58    0.79
  -7  -1   4    5.72    0.90
   6   1  -4    1.02    0.66
   6   1  -4    0.35    1.96
  -6  -1   4    2.06    0.53
   5   1  -4   30.70    3.59
   4   1  -4    0.10    1.74
   4   1  -4    0.12    0.52
   3   1  -4    9.88    2.14
   2   1  -4  142.06    8.15
   1   1  -4   39.32    2.92
   0  -1   4   17.79    4.39
   0  -1   4   21.01    4.06
   0  -1   4   20.75    3.73
  -1   1  -4   19.48    1.25
   1  -1   4   19.59    1.41
   2  -1   4    5.45    0.95
   3  -1   4   15.58    1.45
   4  -1   4    5.66    1.13
   5  -1   4   10.19    1.46
   6  -1   4    4.99    0.82
   6  -1   4    5.61    1.34
   6  -1   4    6.56    0.98
   6  -1   4    4.64    0.75
   6  -1   4    5.48    1.17
   7  -1   4    2.30    0.45
   7  -1   4    1.20    1.01
   7  -1   4    2.19    0.28
   7  -1   4    2.52    0.47
   7  -1   4    2.48    0.90
   8  -1   4   -0.22    0.76
   8  -1   4    0.10    0.37
   8  -1   4    0.19    0.79
   8  -1   4    0.16    0.22
   9  -1   4    4.05    0.72
   9  -1   4    4.17    1.51
   9  -1   4    8.02    1.99
 -10   1  -4   -0.19    0.89
  10  -1   4   -0.20    0.33
  10  -1   4    0.33    0.68
  10  -1   4    0.27    0.19
 -13   0   4    0.13    0.36
 -12   0   4    3.17    0.64
  11   0  -4   11.66    0.78
 -11   0   4   12.33    1.13
  10   0  -4    3.66    0.56
 -10   0   4    2.58    0.67
   9   0  -4   71.57    3.93
   9   0  -4   77.39    3.88
   9   0  -4   84.41    7.77
  -9   0   4   77.34    4.03
   8   0  -4    0.43    0.54
   8   0  -4   -1.02    2.44
   8   0  -4    0.12    0.39
  -8   0   4    0.66    0.67
   7   0  -4   -0.11    0.58
   7   0  -4    1.49    2.47
   7   0  -4    0.52    0.61
  -7   0   4    0.73    0.50
   6   0  -4   15.44    3.15
   6   0  -4   12.29    1.46
  -6   0   4   15.24    1.44
   5   0  -4   31.25    1.99
   5   0  -4   31.69    3.70
   4   0  -4    1.74    0.53
   4   0  -4    0.01    1.73
   3   0  -4  123.17    6.29
   3   0  -4  125.73    7.53
   2   0  -4    1.92    1.57
   1   0  -4    7.69    1.67
   0   0   4   19.70    1.35
   1   0   4   10.27    1.07
   2   0   4   18.41    1.49
   3   0   4    3.25    0.85
   4   0   4    0.71    0.71
   5   0   4    1.99    0.48
   5   0   4    1.30    0.26
   5   0   4    1.51    0.74
   5   0   4    0.32    0.73
   5   0   4    2.09    0.43
   6   0   4    7.70    1.29
   6   0   4    2.81    0.82
   6   0   4    3.70    0.87
   6   0   4    5.12    0.47
   6   0   4    3.34    0.72
   6   0   4    5.85    1.39
   7   0   4    0.02    0.42
   7   0   4   -0.27    0.83
   7   0   4    0.36    0.40
   7   0   4    0.59    0.35
   8   0   4    1.15    0.80
   8   0   4    1.49    0.43
   8   0   4    0.53    0.25
   8   0   4   -0.03    0.95
   8   0   4    0.64    0.46
   9   0   4    6.43    0.45
   9   0   4    5.53    0.74
   9   0   4    3.39    1.25
   9   0   4    4.49    0.87
  10   0   4    0.98    0.67
  10   0   4    1.56    0.21
  10   0   4    1.14    0.36
 -13   1   4    0.58    0.38
 -12   1   4    0.95    0.45
 -11   1   4   -0.80    0.51
 -11   1   4    0.19    0.88
  10  -1  -4    0.25    3.29
  10  -1  -4    4.56    0.55
 -10   1   4    5.89    1.25
 -10   1   4    4.08    1.21
   9  -1  -4    0.85    0.55
   9  -1  -4    2.20    2.99
   9  -1  -4    0.55    0.35
  -9   1   4    0.38    0.63
   8  -1  -4    0.41    0.54
   8  -1  -4    0.28    0.40
   8  -1  -4    0.08    2.40
  -8   1   4    0.93    0.61
   7  -1  -4   20.40    3.73
   7  -1  -4   19.27    1.41
  -7   1   4   19.14    1.36
   6  -1  -4    0.70    2.16
   6  -1  -4    3.55    0.68
  -6   1   4    2.10    0.79
   5  -1  -4   29.50    3.68
   5  -1  -4   29.09    1.71
   4  -1  -4    4.50    1.98
   3  -1  -4    0.07    1.55
  -3   1   4    0.47    0.38
   2  -1  -4  116.99    6.92
   1  -1  -4    7.43    1.68
   0  -1  -4   15.42    1.83
   0   1   4   16.38    1.23
   1   1   4   16.62    1.34
   2   1   4   17.04    1.50
   3   1   4    2.41    0.80
   4   1   4   14.29    1.57
   5   1   4   18.15    2.45
   5   1   4   16.94    1.22
   5   1   4   16.66    1.13
   5   1   4   15.42    1.77
   5   1   4   15.16    1.56
   5   1   4   16.89    0.95
   6   1   4    3.14    0.46
   6   1   4    3.52    0.54
   6   1   4    4.24    0.74
   6   1   4    4.26    0.96
   6   1   4    4.11    1.28
   6   1   4    2.98    0.85
   7   1   4   68.29    5.15
   7   1   4   70.89    4.03
   7   1   4   74.22    3.64
   7   1   4   75.01    3.80
   7   1   4   71.03    4.09
   7   1   4   71.45    3.74
   8   1   4    0.03    0.37
   8   1   4   -0.04    0.81
   8   1   4   -0.20    0.42
   8   1   4    0.09    0.94
   8   1   4   -0.12    0.23
   9   1   4    0.37    0.20
   9   1   4    1.23    0.40
   9   1   4    0.25    0.73
  10   1   4    0.44    0.34
  10   1   4    0.37    0.16
 -13   2   4    4.48    0.93
 -12   2   4    0.70    0.44
 -11   2   4    1.21    1.11
 -11   2   4    0.78    0.56
  10  -2  -4    0.64    0.68
  10  -2  -4    3.13    3.78
 -10   2   4   -0.14    0.60
   9  -2  -4    0.06    2.97
   9  -2  -4    3.55    0.65
  -9   2   4    2.63    0.72
  -9   2   4    2.41    0.91
   8  -2  -4    1.50    2.78
   8  -2  -4    3.97    0.69
  -8   2   4    3.34    0.98
  -8   2   4    3.30    0.70
   7  -2  -4   11.40    1.14
   7  -2  -4   13.80    3.49
  -7   2   4   11.90    1.16
  -7   2   4    9.65    1.25
   6  -2  -4   -0.71    1.89
   6  -2  -4    1.33    0.61
  -6   2   4    0.42    0.63
  -6   2   4    0.26    0.55
   5  -2  -4    3.83    2.34
  -5   2   4    1.45    0.59
   4  -2  -4    3.93    2.14
  -4   2   4    4.15    0.67
   3  -2  -4  125.86    7.41
  -3   2   4  111.47    5.84
   2  -2  -4    3.41    1.57
   1  -2  -4   -0.69    1.10
   0  -2  -4   35.61    2.65
   0   2   4   35.76    2.15
  -1  -2  -4   36.53    2.70
   1   2   4   42.28    2.53
   2   2   4    0.70    0.70
   3   2   4   17.04    1.67
   4   2   4    8.69    1.12
   4   2   4    4.82    0.83
   4   2   4    5.35    1.26
   4   2   4    8.66    1.31
   5   2   4    8.22    0.58
   5   2   4    6.39    0.98
   5   2   4    6.71    1.35
   5   2   4    7.53    1.40
   5   2   4    7.90    1.34
   5   2   4    7.62    0.86
   6   2   4   11.23    0.73
   6   2   4   10.66    1.77
   6   2   4   11.25    1.06
   6   2   4    9.37    0.91
   6   2   4   13.32    1.54
   6   2   4    9.15    1.75
   7   2   4    0.01    0.85
   7   2   4   -0.29    0.46
   7   2   4   -0.24    0.23
   7   2   4    0.73    0.84
   7   2   4    0.01    0.40
   7   2   4   -0.29    0.89
   8   2   4    0.24    0.47
   8   2   4    1.05    0.84
   8   2   4   -0.89    0.77
   8   2   4    0.21    0.37
   8   2   4    0.90    0.24
   9   2   4   16.17    0.86
   9   2   4   14.87    1.02
  10   2   4    0.07    0.15
 -13   3   4    0.39    0.31
 -12   3   4    0.32    0.63
 -11   3   4    2.00    0.57
  10  -3  -4    1.48    4.01
 -10   3   4    0.37    0.59
 -10   3   4    0.41    1.04
   9  -3  -4    3.11    0.65
   9  -3  -4    1.36    2.98
  -9   3   4    3.01    0.69
  -9   3   4    1.37    0.89
   8  -3  -4    1.86    0.64
   8  -3  -4    6.13    3.40
  -8   3   4    0.87    0.83
   7  -3  -4    8.26    1.10
   7  -3  -4    9.82    3.23
  -7   3   4   10.34    1.15
  -7   3   4    9.92    1.21
   6  -3  -4    4.17    0.72
   6  -3  -4    4.02    2.51
  -6   3   4    4.97    0.96
  -6   3   4    4.82    0.92
   5  -3  -4    3.05    2.25
  -5   3   4    3.17    0.65
   4  -3  -4   91.69    6.33
  -4   3   4   86.12    4.52
   3  -3  -4   10.77    2.38
   2  -3  -4   76.74    5.12
   1  -3  -4    8.43    1.65
  -1   3   4    8.04    0.83
   0  -3  -4   -1.00    0.96
   0   3   4    0.02    0.54
  -1  -3  -4   19.66    1.80
   1   3   4   20.42    1.71
  -2  -3  -4   66.52    3.92
   2   3   4   68.64    4.12
   3   3   4    6.11    1.33
   3   3   4    6.73    0.75
   3   3   4    5.92    0.52
   3   3   4    8.84    1.16
   3   3   4    6.12    0.91
   3   3   4    6.96    1.29
   4   3   4    7.09    0.97
   4   3   4    7.17    0.83
   4   3   4    5.84    0.55
   4   3   4    6.19    0.99
   4   3   4    6.83    0.62
   4   3   4    7.15    1.36
   4   3   4    6.52    1.03
   5   3   4    0.53    0.31
   5   3   4    2.05    0.51
   5   3   4    2.15    1.10
   5   3   4    0.82    0.93
   5   3   4    0.89    0.87
   6   3   4    0.37    0.49
   6   3   4    0.89    0.41
   6   3   4    1.35    0.88
   6   3   4    1.09    0.27
   6   3   4   -0.33    0.80
   6   3   4    1.27    0.90
   8   3   4    2.73    0.78
   8   3   4    1.60    0.45
   8   3   4    2.08    0.43
   8   3   4    2.30    0.37
   9   3   4    0.17    0.17
   9   3   4    0.40    0.35
 -13   4   4   -0.08    0.30
 -12   4   4    0.46    0.54
  11  -4  -4    6.01    0.70
  11  -4  -4    4.23    1.17
 -11   4   4    7.57    0.90
  10  -4  -4    5.67    3.79
   9  -4  -4    8.77    1.06
   9  -4  -4    8.51    3.70
  -9   4   4    6.25    1.33
  -9   4   4    8.81    1.15
   8  -4  -4   10.96    1.17
   8  -4  -4    8.63    3.63
  -8   4   4    9.45    1.18
  -8   4   4   11.21    1.35
   7  -4  -4   15.12    3.78
   7  -4  -4   14.97    1.28
  -7   4   4   13.85    1.28
  -7   4   4   14.05    1.37
   6  -4  -4    0.99    0.60
  -6   4   4    0.80    0.53
   5  -4  -4  165.28   10.79
  -5   4   4  175.97    8.73
   4  -4  -4    1.04    1.91
  -4   4   4    0.53    0.41
   3  -4  -4   14.54    2.38
  -3   4   4   12.59    0.87
   2  -4  -4   35.72    3.27
   1  -4  -4   13.86    1.97
  -1   4   4   15.04    1.14
   0  -4  -4    5.07    1.32
   0   4   4    5.20    0.99
   1   4   4   19.18    1.72
   2   4   4    8.16    0.83
   2   4   4    9.05    1.56
   2   4   4    8.84    1.40
   2   4   4    9.03    0.62
   2   4   4    7.37    0.66
   2   4   4    8.50    1.36
   3   4   4    1.41    0.88
   3   4   4    1.01    0.85
   3   4   4    0.65    0.41
   3   4   4    1.23    0.87
   3   4   4    1.12    0.33
   3   4   4    1.57    0.29
   3   4   4    0.39    0.54
   4   4   4    0.41    0.67
   4   4   4    0.71    0.42
   4   4   4    1.07    0.90
   4   4   4    0.23    0.33
   4   4   4    1.42    0.31
   4   4   4    1.13    1.07
   4   4   4    0.47    0.88
   5   4   4    3.41    0.50
   5   4   4    4.44    0.95
   5   4   4    4.07    1.19
   5   4   4    3.84    0.53
   5   4   4    3.53    1.08
   5   4   4    4.79    0.68
   6   4   4    0.53    0.26
   6   4   4   -0.59    0.88
   6   4   4   -0.40    0.76
   6   4   4   -0.11    0.36
   6   4   4    0.84    0.53
   6   4   4    1.22    1.08
   7   4   4    7.04    0.90
   7   4   4    6.39    0.49
   7   4   4    5.65    0.75
   7   4   4    3.70    0.89
   8   4   4   -0.01    0.19
   8   4   4   -0.20    0.30
   8   4   4   -0.08    0.64
   9   4   4    3.26    0.32
 -13   5   4    0.56    0.25
 -12   5   4    4.77    0.61
  11  -5  -4    4.29    0.64
 -11   5   4    5.15    0.75
  10  -5  -4    1.50    0.52
  10  -5  -4    0.58    2.39
 -10   5   4    2.26    0.58
   9  -5  -4   10.21    3.71
   9  -5  -4   14.87    1.23
  -9   5   4   16.55    1.32
   8  -5  -4   -1.84    2.45
   8  -5  -4    1.96    0.60
  -8   5   4    2.28    0.65
  -8   5   4    0.97    0.73
   7  -5  -4   11.78    3.52
   7  -5  -4   11.38    1.21
  -7   5   4   13.45    1.14
  -7   5   4   13.10    1.17
   6  -5  -4    1.63    2.30
   6  -5  -4   -0.02    0.51
  -6   5   4    1.04    0.51
  -6   5   4    1.29    0.60
   5  -5  -4    6.00    1.03
   5  -5  -4   10.55    3.03
  -5   5   4    5.45    1.11
  -5   5   4    8.79    0.78
   4  -5  -4   -0.84    1.57
   3  -5  -4  115.04    6.93
  -3   5   4   95.43    5.23
   2  -5  -4   17.05    2.25
   1  -5  -4   13.69    1.64
  -1   5   4    9.59    0.95
  -1   5   4    8.07    1.33
  -1   5   4    8.54    0.68
   0   5   4    7.90    1.13
   0   5   4    5.92    0.85
   0   5   4    8.91    1.15
   0   5   4    6.10    0.63
   0   5   4    7.03    1.43
   1   5   4    2.99    0.99
   1   5   4    4.37    0.67
   1   5   4    2.11    0.50
   1   5   4    1.39    0.89
   1   5   4    3.79    1.00
   1   5   4    3.67    0.52
   1   5   4    3.43    0.59
   2   5   4    8.81    0.89
   2   5   4    9.26    1.45
   2   5   4    7.95    0.70
   2   5   4   10.14    1.31
   2   5   4    8.10    0.95
   2   5   4    9.27    0.63
   2   5   4    6.98    1.48
   3   5   4    0.58    0.87
   3   5   4    0.24    0.31
   3   5   4    0.14    0.94
   3   5   4   -0.84    1.58
   3   5   4   -0.99    0.46
   3   5   4    0.06    0.43
   4   5   4    2.30    0.36
   4   5   4    2.10    0.57
   4   5   4    2.66    0.98
   4   5   4    1.03    1.00
   4   5   4    1.97    1.16
   4   5   4    3.03    0.49
   4   5   4    2.42    0.46
   5   5   4    3.53    0.89
   5   5   4    3.41    0.46
   5   5   4    2.94    0.64
   5   5   4    2.58    1.12
   5   5   4    1.40    0.95
   5   5   4    3.88    0.80
   6   5   4    0.34    0.88
   6   5   4    1.38    0.41
   6   5   4    0.96    0.49
   6   5   4    0.96    0.76
   6   5   4    1.03    0.25
   7   5   4    6.56    0.46
   7   5   4    6.13    0.63
   7   5   4    6.08    0.77
   8   5   4    2.48    0.28
 -13   6   4    0.81    0.21
  12  -6  -4    2.17    0.59
 -12   6   4    3.41    0.49
  11  -6  -4    3.88    0.57
 -11   6   4    3.07    0.49
  10  -6  -4    5.01    0.84
 -10   6   4    5.16    0.85
   9  -6  -4   -0.40    0.51
   9  -6  -4    0.81    2.67
   8  -6  -4   -1.80    2.49
   8  -6  -4    0.15    0.55
  -8   6   4   -0.29    0.50
   7  -6  -4    1.70    2.83
   7  -6  -4    4.93    1.03
   6  -6  -4    1.36    2.49
   6  -6  -4    0.98    0.58
  -6   6   4    1.46    0.52
   5  -6  -4    4.14    0.86
  -5   6   4    3.83    0.46
  -5   6   4    4.55    0.72
   4  -6  -4    2.88    2.23
  -4   6   4    2.44    0.45
   3  -6  -4    7.21    2.29
   3  -6  -4    4.97    0.98
  -3   6   4    5.76    1.19
  -3   6   4    6.18    0.55
  -2   6   4    4.51    0.79
  -2   6   4    4.30    0.50
  -2   6   4    2.11    0.84
  -1   6   4    9.69    0.91
  -1   6   4    9.02    1.49
  -1   6   4    5.68    0.96
  -1   6   4    8.83    0.63
  -1   6   4    9.66    0.70
   0   6   4    1.88    0.93
   0   6   4    1.05    0.52
   0   6   4    0.90    0.32
   0   6   4    1.31    0.82
   0   6   4    0.83    0.31
   1   6   4    2.48    0.56
   1   6   4    2.21    0.35
   1   6   4    1.13    0.44
   1   6   4    2.24    0.92
   1   6   4    2.63    0.98
   1   6   4    2.26    0.33
   1   6   4    1.94    1.02
   2   6   4   11.04    1.69
   2   6   4    9.15    0.91
   2   6   4    9.83    1.03
   2   6   4    9.44    1.52
   2   6   4    9.74    0.66
   3   6   4    1.40    0.34
   3   6   4    2.54    1.05
   3   6   4    1.27    0.56
   3   6   4    2.42    0.32
   3   6   4    2.61    0.50
   3   6   4    0.90    0.94
   3   6   4    1.08    0.98
   4   6   4    6.67    1.11
   4   6   4    6.14    0.83
   4   6   4    3.93    1.19
   4   6   4    4.40    0.54
   4   6   4    5.20    0.50
   4   6   4    5.49    0.96
   4   6   4    2.50    1.03
   5   6   4   -0.63    0.82
   5   6   4    0.15    0.42
   5   6   4    0.63    0.55
   5   6   4    0.41    0.25
   6   6   4    1.22    0.76
   6   6   4    1.64    0.25
   6   6   4    1.79    0.41
   6   6   4    1.02    0.45
   7   6   4   -0.17    0.16
   7   6   4   -0.28    0.33
   8   6   4    0.23    0.16
  12  -7  -4    0.96    0.53
 -12   7   4    1.34    0.28
  11  -7  -4    0.54    0.35
  10  -7  -4    2.78    0.51
 -10   7   4    3.02    0.48
   9  -7  -4    1.43    2.65
   9  -7  -4    0.22    0.62
  -9   7   4    0.29    0.46
   8  -7  -4    0.57    0.49
   8  -7  -4    0.22    2.55
  -8   7   4    1.07    0.49
   7  -7  -4    0.57    0.52
   7  -7  -4    0.88    3.82
  -7   7   4    0.10    0.44
   6  -7  -4    5.41    2.97
   6  -7  -4    2.18    0.60
  -6   7   4    2.21    0.46
   5  -7  -4    2.27    0.56
   5  -7  -4    5.35    2.51
  -5   7   4    2.35    0.33
   4  -7  -4    7.26    2.71
   4  -7  -4    5.58    0.95
  -4   7   4    5.52    0.93
  -4   7   4    5.93    0.54
  -4   7   4    5.97    0.97
   3  -7  -4    1.63    0.59
  -3   7   4    3.03    0.85
  -3   7   4    2.54    0.47
  -3   7   4    2.61    0.57
   2  -7  -4    6.01    1.07
  -2   7   4    6.85    0.91
  -2   7   4    7.02    0.65
  -2   7   4    8.45    1.42
  -1   7   4    1.67    1.03
  -1   7   4    1.92    0.34
  -1   7   4    1.09    0.51
  -1   7   4    1.50    0.32
   0   7   4    2.40    1.08
   0   7   4    1.44    0.92
   0   7   4    2.25    0.34
   0   7   4    2.18    0.37
   0   7   4    2.87    0.59
   1   7   4    4.14    1.05
   1   7   4    3.65    0.49
   1   7   4    4.14    0.91
   1   7   4    3.43    1.17
   1   7   4    5.46    0.59
   2   7   4   25.07    2.11
   2   7   4   27.25    2.32
   2   7   4   24.80    1.39
   2   7   4   26.35    1.65
   2   7   4   23.65    1.35
   3   7   4    1.76    0.29
   3   7   4    1.61    1.21
   3   7   4    1.14    0.50
   3   7   4    0.84    0.37
   3   7   4    1.89    0.95
   3   7   4    0.71    0.55
   4   7   4   14.44    1.21
   4   7   4   14.39    1.54
   4   7   4   13.95    1.04
   4   7   4   14.62    0.86
   5   7   4    0.95    0.68
   5   7   4    0.98    0.22
   5   7   4    1.42    0.50
   6   7   4    0.67    0.39
   6   7   4    0.24    0.17
   7   7   4    1.77    0.28
  12  -8  -4    0.32    0.47
  11  -8  -4    0.88    0.29
  10  -8  -4    0.68    0.39
 -10   8   4    1.04    0.38
   9  -8  -4    0.68    0.49
  -9   8   4    0.73    0.38
   8  -8  -4    0.10    0.60
  -8   8   4    0.66    0.59
   7  -8  -4    5.34    1.01
  -7   8   4    5.51    0.99
   6  -8  -4   -0.23    0.57
  -6   8   4   -0.13    0.80
  -6   8   4    0.56    0.56
   5  -8  -4    9.23    1.09
  -5   8   4   11.51    1.08
  -5   8   4   10.52    1.43
   4  -8  -4    0.80    0.60
  -4   8   4    1.20    0.30
  -4   8   4    0.42    0.53
  -4   8   4    1.84    0.86
   3  -8  -4    6.33    0.95
  -3   8   4    4.78    0.96
  -3   8   4    5.17    0.90
  -3   8   4    5.58    0.56
  -2   8   4    8.02    0.93
  -2   8   4    8.29    0.69
  -2   8   4    7.27    1.57
  -2   8   4    8.96    0.67
  -1   8   4    0.30    0.32
  -1   8   4   -0.41    0.97
  -1   8   4    0.31    0.27
  -1   8   4    0.20    0.49
   0   8   4    7.58    1.26
   0   8   4    7.11    0.58
   0   8   4    6.73    0.64
   0   8   4    6.66    0.90
   1   8   4    9.64    1.60
   1   8   4    9.12    0.66
   1   8   4    8.93    1.05
   1   8   4    9.73    0.72
   2   8   4   -0.42    0.24
   2   8   4    0.24    0.86
   2   8   4    0.82    0.58
   3   8   4    8.73    1.48
   3   8   4    7.98    0.57
   3   8   4    7.44    0.96
   4   8   4   23.31    1.28
   4   8   4   25.15    1.76
   4   8   4   24.98    1.55
   5   8   4    0.61    0.39
   5   8   4    1.22    0.20
   6   8   4    2.10    0.38
  12  -9  -4    0.62    0.46
 -12   9   4    0.38    0.51
  11  -9  -4    1.32    0.25
 -11   9   4    0.98    0.53
  10  -9  -4    0.14    0.33
 -10   9   4    0.01    0.52
   9  -9  -4   11.82    0.92
  -9   9   4   12.22    1.28
  -9   9   4   10.52    0.95
   8  -9  -4    0.09    0.49
  -8   9   4    0.18    0.80
  -8   9   4   -0.17    0.48
   7  -9  -4    4.47    0.87
  -7   9   4    4.70    0.88
  -7   9   4    4.58    0.91
   6  -9  -4    0.09    0.50
  -6   9   4    0.20    0.53
  -6   9   4    1.17    0.84
   5  -9  -4   21.47    1.48
  -5   9   4   20.68    1.80
  -5   9   4   21.86    1.47
   4  -9  -4   17.07    1.27
  -4   9   4   16.54    1.24
  -4   9   4   16.07    1.70
   3  -9  -4   54.26    2.86
  -3   9   4   50.53    2.86
  -3   9   4   55.06    3.23
   2  -9  -4    1.19    0.50
  -2   9   4    0.76    0.51
  -2   9   4    1.22    0.34
  -2   9   4    0.56    0.91
  -2   9   4    1.27    0.51
   1  -9  -4    2.79    0.65
  -1   9   4    0.62    0.28
  -1   9   4    0.06    0.48
  -1   9   4    0.64    0.33
  -1   9   4    0.59    0.99
   0   9   4    5.65    1.04
   0   9   4    5.51    0.55
   0   9   4    6.52    1.19
   1   9   4    0.15    0.23
   1   9   4   -0.72    0.86
   1   9   4    0.64    0.50
   2   9   4    0.51    0.24
   2   9   4    0.90    0.47
   2   9   4   -0.20    0.77
   3   9   4    3.31    0.79
   3   9   4    3.49    0.38
   3   9   4    2.70    0.53
   4   9   4    3.83    0.32
   4   9   4    1.94    0.60
   4   9   4    3.93    0.65
   5   9   4   -0.11    0.13
   5   9   4    0.28    0.38
  11 -10  -4    8.45    0.54
 -11  10   4    8.46    1.13
  10 -10  -4    8.26    0.60
 -10  10   4    6.27    0.87
   9 -10  -4   -0.43    0.32
  -9  10   4    0.18    0.61
   8 -10  -4    0.07    0.39
  -8  10   4   -0.06    0.55
  -8  10   4   -0.60    0.61
   7 -10  -4   20.06    1.34
  -7  10   4   20.44    1.64
  -7  10   4   20.74    1.33
   6 -10  -4   -0.29    0.42
  -6  10   4   -0.29    0.46
  -6  10   4    0.57    0.75
   5 -10  -4    4.76    0.79
  -5  10   4    4.04    0.87
  -5  10   4    3.47    0.59
   4 -10  -4    4.42    0.73
  -4  10   4    3.92    0.79
  -4  10   4    4.56    0.97
   3 -10  -4   10.65    0.95
  -3  10   4   10.13    1.58
  -3  10   4   12.17    1.05
   2 -10  -4   -0.37    0.44
  -2  10   4   -0.03    0.81
  -2  10   4    0.68    0.49
   1 -10  -4    4.98    0.89
  -1  10   4    5.55    0.47
  -1  10   4    5.26    0.82
  -1  10   4    6.62    1.42
   0  10   4    2.48    0.53
   0  10   4    2.79    0.91
   0  10   4    2.77    0.37
   1  10   4    1.30    0.47
   1  10   4    0.55    0.79
   1  10   4    0.96    0.28
   2  10   4    1.97    0.46
   2  10   4    1.17    0.20
   2  10   4    1.46    0.67
   3  10   4    0.55    0.16
   3  10   4    0.66    0.40
   3  10   4    0.05    0.47
   4  10   4    0.01    0.11
   4  10   4    0.51    0.40
  10 -11  -4    1.27    0.26
 -10  11   4    0.75    0.51
   9 -11  -4    0.52    0.28
  -9  11   4    0.72    0.50
   8 -11  -4    3.41    0.54
  -8  11   4    2.34    0.61
  -8  11   4    1.80    0.39
   7 -11  -4    4.92    0.62
  -7  11   4    5.17    0.68
  -7  11   4    4.62    1.08
   6 -11  -4    2.08    0.42
  -6  11   4    1.62    0.73
  -6  11   4    1.25    0.46
   5 -11  -4    0.19    0.39
  -5  11   4   -0.10    0.78
  -5  11   4    0.12    0.44
   4 -11  -4   -0.04    0.37
  -4  11   4   -0.82    0.74
  -4  11   4   -0.12    0.45
   3 -11  -4    0.33    0.51
  -3  11   4   -0.56    0.74
  -3  11   4    0.72    0.43
   2 -11  -4    4.93    0.62
  -2  11   4    6.18    1.28
  -2  11   4    6.20    0.74
  -1  11   4    4.67    0.86
  -1  11   4    6.09    0.76
   0  11   4    3.78    0.40
   0  11   4    3.00    0.68
   0  11   4    4.33    0.65
   1  11   4    0.88    0.40
   1  11   4    1.17    0.17
   1  11   4    0.85    0.59
   2  11   4    1.89    0.64
   2  11   4    1.45    0.27
   3  11   4    0.99    0.62
  10 -12  -4    0.34    0.16
   9 -12  -4    0.78    0.31
  -9  12   4    0.71    0.53
   8 -12  -4    1.52    0.33
  -8  12   4    1.81    0.57
   7 -12  -4    0.85    0.31
  -7  12   4    0.27    0.61
  -7  12   4    0.71    0.55
   6 -12  -4    0.13    0.31
  -6  12   4    0.14    0.35
  -6  12   4    0.74    0.60
   5 -12  -4    2.46    0.47
  -5  12   4    1.41    0.38
  -5  12   4    1.01    0.64
   4 -12  -4    2.40    0.47
  -4  12   4    1.59    0.41
  -4  12   4    2.11    0.68
   3 -12  -4    0.19    0.34
  -3  12   4    0.22    0.59
  -3  12   4    0.09    0.36
  -2  12   4    1.57    0.82
  -2  12   4    1.46    0.41
  -1  12   4    1.11    0.37
  -1  12   4    0.20    0.48
   0  12   4    0.12    0.37
   1  12   4   16.91    1.07
   8 -13  -4    0.65    0.38
   7 -13  -4    4.69    0.50
   6 -13  -4    3.14    0.46
  -6  13   4    3.08    0.44
   5 -13  -4   11.03    0.69
  -5  13   4   10.05    0.72
  -4  13   4   -0.04    0.30
  -3  13   4    0.67    0.30
  -2  13   4    0.65    0.30
  -1  13   4    1.73    0.37
   3 -17   5    0.04    0.32
   4 -17   5   -0.15    0.22
   5 -17   5    0.40    0.21
   0  16  -5    4.27    0.35
   0 -16   5    4.11    0.54
  -1  16  -5   11.84    0.65
   1 -16   5   12.55    0.86
  -2  16  -5    0.49    0.17
  -2  16  -5   -0.07    0.46
   2 -16   5    0.35    0.29
  -3  16  -5   -0.21    0.47
  -3  16  -5    0.56    0.18
   3 -16   5    0.48    0.26
  -4  16  -5    1.47    0.38
  -5  16  -5    7.62    0.69
   5 -16   5    6.56    0.54
  -6  16  -5   -0.13    0.37
   6 -16   5    0.37    0.24
  -7  16  -5    1.71    0.42
   7 -16   5    2.06    0.32
  -8  16  -5   -0.17    0.37
  -9  16  -5    0.13    0.54
  -2 -15   5    4.19    0.83
   1  15  -5    7.06    0.47
  -1 -15   5    7.77    0.74
   0  15  -5    2.09    0.32
   0 -15   5    2.80    0.48
  -1  15  -5    0.61    0.24
  -1  15  -5    0.40    0.39
   1 -15   5    0.63    0.30
  -2  15  -5   15.51    1.04
  -2  15  -5   14.99    0.86
  -3  15  -5    0.35    0.51
  -3  15  -5    0.56    0.24
   3 -15   5   -0.23    0.33
  -4  15  -5    1.75    0.34
  -4  15  -5    2.67    0.60
   4 -15   5    2.75    0.51
  -5  15  -5    2.59    0.52
  -5  15  -5    3.15    0.33
   5 -15   5    2.97    0.46
  -7  15  -5    0.39    0.58
   7 -15   5    0.08    0.24
  -8  15  -5    3.06    0.49
   8 -15   5    3.96    0.88
   8 -15   5    4.14    0.46
  -9  15  -5    0.85    0.43
   9 -15   5    0.49    0.71
   4  14  -5    0.81    0.21
   3  14  -5   -0.02    0.20
  -3 -14   5    0.33    0.34
   2  14  -5    2.46    0.35
  -2 -14   5    3.26    0.53
   1  14  -5    1.34    0.53
  -1 -14   5    1.07    0.35
   0  14  -5    5.51    0.48
   0  14  -5    4.68    0.75
   0 -14   5    6.88    0.63
  -1  14  -5   14.14    0.87
  -1  14  -5   15.02    1.06
   1 -14   5   15.36    0.99
  -2  14  -5    0.84    0.28
  -2  14  -5    0.41    0.49
   2 -14   5    0.33    0.37
  -3  14  -5    0.12    0.55
  -3  14  -5    0.61    0.28
   3 -14   5    0.85    0.31
  -4  14  -5    9.78    1.11
  -4  14  -5    5.61    1.46
  -4  14  -5    7.41    0.86
   4 -14   5    9.82    0.73
  -5  14  -5    0.62    0.94
  -5  14  -5    0.24    0.42
   5 -14   5    0.45    0.34
  -6  14  -5    5.02    0.45
  -6  14  -5    6.37    1.49
  -6  14  -5    6.37    0.77
   6 -14   5    7.69    0.63
  -7  14  -5    1.90    1.01
  -7  14  -5    3.34    0.67
   7 -14   5    3.73    0.51
  -8  14  -5   -0.07    0.45
   8 -14   5   -0.06    0.69
   8 -14   5    0.18    0.25
  -9  14  -5    4.61    0.55
   9 -14   5    4.31    0.99
 -10  14  -5    0.30    0.26
  10 -14   5   -0.38    0.66
 -11  14  -5    6.39    0.46
   5  13  -5   -0.02    0.23
   4  13  -5    2.61    0.34
   3  13  -5    5.41    0.45
  -3 -13   5    3.85    0.61
   2  13  -5    0.80    0.26
  -2 -13   5    0.72    0.38
   1  13  -5   11.51    0.74
   1  13  -5   11.25    0.98
   0  13  -5    3.09    0.47
   0  13  -5    1.46    0.54
   0 -13   5    2.30    0.44
  -1  13  -5    0.34    1.10
  -1  13  -5   -0.16    0.50
   1 -13   5   -0.02    0.39
  -2  13  -5   33.34    3.17
  -2  13  -5   24.35    2.35
  -2  13  -5   25.64    1.75
   2 -13   5   32.77    1.78
  -3  13  -5   23.70    3.47
  -3  13  -5   30.36    2.66
   3 -13   5   32.14    1.72
  -4  13  -5    0.23    0.76
  -4  13  -5   -0.38    0.98
   4 -13   5    0.02    0.35
  -5  13  -5    0.55    0.64
   5 -13   5    0.35    0.46
  -6  13  -5    3.96    0.80
  -6  13  -5    1.84    1.16
   6 -13   5    3.88    0.59
  -7  13  -5    2.73    1.11
  -7  13  -5    4.09    0.81
   7 -13   5    4.84    0.60
  -8  13  -5   20.18    1.34
  -8  13  -5   21.58    2.35
   8 -13   5   20.99    1.18
  -9  13  -5   -0.30    0.37
   9 -13   5    0.43    0.22
   9 -13   5   -0.86    0.74
 -10  13  -5    1.33    0.37
  10 -13   5    0.97    0.67
 -11  13  -5    9.57    0.68
  11 -13   5    8.83    1.08
  12 -13   5    2.26    0.80
   6  12  -5    1.27    0.22
   5  12  -5    0.51    0.38
   5  12  -5   -0.06    0.18
  -5 -12   5   -0.09    0.31
   4  12  -5    4.75    0.44
   4  12  -5    4.65    0.55
  -4 -12   5    3.91    0.60
   3  12  -5   10.52    0.76
   3  12  -5   10.72    0.72
  -3 -12   5   10.89    0.92
   2  12  -5    4.13    0.50
   2  12  -5    4.15    0.85
  -2 -12   5    4.79    0.72
   1  12  -5    0.07    0.32
   1  12  -5   -0.04    0.49
   1  12  -5   -0.47    1.18
   0  12  -5    3.07    1.23
   0  12  -5    3.53    0.81
   0 -12   5    5.14    0.72
  -1  12  -5    0.95    1.22
  -1  12  -5   -0.29    0.53
  -1  12  -5   -1.15    0.51
   1 -12   5    0.49    0.39
  -2  12  -5   11.25    1.05
  -2  12  -5   11.67    1.86
  -2  12  -5   11.24    1.89
   2 -12   5   11.65    0.91
  -3  12  -5    7.32    1.66
  -3  12  -5    5.25    0.95
   3 -12   5    7.03    0.74
  -4  12  -5   33.26    2.81
  -4  12  -5   37.35    2.07
   4 -12   5   35.19    1.96
  -5  12  -5   -0.19    0.53
  -5  12  -5    0.63    1.04
   5 -12   5    0.04    0.41
  -6  12  -5   10.23    1.72
  -6  12  -5   10.50    1.08
   6 -12   5   12.34    0.90
  -7  12  -5    1.38    0.55
  -7  12  -5    1.67    1.19
  -8  12  -5    1.30    0.52
  -8  12  -5    0.17    0.85
   8 -12   5    0.20    0.31
  -9  12  -5    8.76    0.85
  -9  12  -5    8.12    1.49
   9 -12   5    6.79    1.50
 -10  12  -5   12.72    0.95
  10 -12   5   13.60    1.41
 -11  12  -5    0.21    0.32
  11 -12   5   -0.51    0.56
 -12  12  -5    0.65    0.32
  12 -12   5    0.34    0.62
   6  11  -5    0.20    0.28
   6  11  -5    0.05    0.18
  -6 -11   5    0.32    0.36
   5  11  -5    2.08    0.37
   5  11  -5    1.41    0.35
  -5 -11   5    2.31    0.60
   4  11  -5    0.32    0.29
   4  11  -5    0.24    0.32
  -4 -11   5    0.19    0.43
   3  11  -5   33.16    1.83
   3  11  -5   33.30    1.77
   3  11  -5   34.40    3.09
  -3 -11   5   33.90    1.91
   2  11  -5    8.65    1.77
   2  11  -5    7.23    0.64
   2  11  -5    4.86    0.75
   2  11  -5    5.39    0.87
  -2 -11   5    6.98    0.74
   1  11  -5    2.60    1.27
   1  11  -5    1.51    0.53
   1  11  -5    1.95    0.53
  -1 -11   5    2.73    0.45
   0  11  -5    6.91    0.97
   0  11  -5    9.83    1.91
   0  11  -5    7.32    1.00
   0 -11   5    7.60    0.75
  -1  11  -5   10.41    1.77
   1 -11   5    8.55    0.81
  -2  11  -5    4.38    1.25
   2 -11   5    4.63    0.69
  -3  11  -5   14.50    1.90
   3 -11   5   13.60    0.99
  -4  11  -5   29.44    1.74
  -4  11  -5   29.27    2.45
   4 -11   5   26.16    1.61
  -5  11  -5   36.84    2.08
  -5  11  -5   34.99    2.73
   5 -11   5   34.29    1.96
  -6  11  -5   16.08    1.99
  -6  11  -5   16.82    1.28
   6 -11   5   16.86    1.12
  -7  11  -5    1.04    1.05
  -7  11  -5    0.69    0.54
   7 -11   5    0.82    0.39
  -8  11  -5   27.71    1.68
  -8  11  -5   25.57    2.42
  -9  11  -5    0.18    0.89
  -9  11  -5    0.05    0.45
   9 -11   5   -0.32    0.95
 -10  11  -5    0.17    0.43
 -10  11  -5   -0.21    0.85
  10 -11   5    0.88    0.78
 -11  11  -5    4.95    0.59
  11 -11   5    2.93    0.77
 -12  11  -5    2.62    0.52
  12 -11   5    1.98    0.63
   8  10  -5    2.02    0.32
   7  10  -5   14.50    0.88
   7  10  -5   15.05    0.80
  -7 -10   5   14.31    0.96
   6  10  -5    1.30    0.38
   6  10  -5    0.72    0.37
   5  10  -5    0.73    0.29
   5  10  -5    0.83    0.37
  -5 -10   5    0.60    0.44
   4  10  -5   22.06    1.41
   3  10  -5    4.54    1.35
   3  10  -5    3.73    0.54
   3  10  -5    3.52    0.65
  -3 -10   5    4.09    0.68
   2  10  -5    0.33    0.42
   2  10  -5    0.92    1.41
  -2 -10   5    1.31    0.43
   1  10  -5   56.98    3.05
   1  10  -5   57.25    2.99
   1  10  -5   58.94    4.25
  -1 -10   5   52.55    3.19
   0  10  -5   -0.11    0.55
   0  10  -5    1.22    1.05
   0  10  -5    0.32    0.50
   0 -10   5   -0.05    0.34
  -1  10  -5    3.26    0.61
  -1  10  -5    2.42    1.05
   1 -10   5    3.03    0.46
  -2  10  -5   13.80    1.67
  -2  10  -5   11.89    1.04
   2 -10   5   11.84    0.91
  -3  10  -5   -0.11    0.52
  -3  10  -5    0.86    1.04
   3 -10   5   -0.12    0.40
  -4  10  -5    0.59    0.52
  -4  10  -5    0.06    0.84
   4 -10   5    0.03    0.41
  -5  10  -5    5.34    1.37
  -5  10  -5    6.52    0.92
   5 -10   5    5.47    0.74
  -6  10  -5    9.97    1.00
  -6  10  -5   11.84    1.75
   6 -10   5    9.33    1.00
  -7  10  -5    0.96    1.00
   7 -10   5    2.38    0.41
  -8  10  -5    2.54    1.10
   8 -10   5    3.66    0.55
  -9  10  -5    4.77    1.30
  -9  10  -5    5.20    0.86
   9 -10   5    5.35    1.15
 -10  10  -5   26.06    2.38
  10 -10   5   32.08    2.25
 -11  10  -5    5.95    0.68
  11 -10   5    5.07    1.16
 -12  10  -5    0.23    0.32
  12 -10   5    0.68    0.62
 -13  10  -5    0.82    0.50
  13 -10   5    0.28    0.42
   9   9  -5    0.80    0.26
   8   9  -5    4.06    0.46
  -8  -9   5    3.24    0.61
   7   9  -5    1.23    0.34
   7   9  -5    1.63    0.22
  -7  -9   5    1.06    0.46
   6   9  -5    1.95    0.41
   6   9  -5    1.66    0.30
  -6  -9   5    1.95    0.50
   5   9  -5    4.10    0.77
   5   9  -5    3.05    1.65
   5   9  -5    3.82    0.68
   4   9  -5   -0.10    0.43
   4   9  -5    0.18    0.29
   4   9  -5    1.56    1.29
  -4  -9   5    0.33    0.44
   3   9  -5   41.75    2.17
   3   9  -5   39.89    3.43
  -3  -9   5   42.67    2.28
   2   9  -5   31.65    2.00
   2   9  -5   32.27    2.98
  -2  -9   5   33.88    1.83
   1   9  -5    1.52    0.60
   1   9  -5    4.65    0.86
  -1  -9   5    1.93    0.44
   0   9  -5    0.39    0.89
   0   9  -5   -0.43    0.53
   0  -9   5    0.28    0.37
  -1   9  -5   20.22    1.88
  -1   9  -5   21.81    1.96
   1  -9   5   19.33    1.22
  -2   9  -5   -0.70    0.82
   2  -9   5    0.22    0.53
  -3   9  -5   23.70    2.01
  -3   9  -5   24.41    1.57
   3  -9   5   24.61    1.49
  -4   9  -5    4.26    1.14
  -4   9  -5    4.12    0.64
   4  -9   5    4.51    0.55
  -5   9  -5    8.70    1.54
   5  -9   5    5.36    0.71
  -6   9  -5   49.98    2.84
  -6   9  -5   57.85    3.58
   6  -9   5   53.37    2.77
  -7   9  -5   30.40    2.60
  -7   9  -5   32.88    1.90
   7  -9   5   31.43    1.74
  -8   9  -5    0.42    0.48
  -8   9  -5    1.35    1.11
  -9   9  -5    0.20    0.91
  -9   9  -5    0.47    0.45
   9  -9   5    0.50    1.02
 -10   9  -5    2.27    1.11
 -10   9  -5    3.01    0.55
  10  -9   5    3.68    1.06
 -11   9  -5    1.16    0.42
  11  -9   5    0.71    0.69
 -12   9  -5    1.30    0.35
  12  -9   5    0.84    0.61
 -13   9  -5    1.59    0.37
  13  -9   5    0.55    0.50
   9   8  -5    0.29    0.27
  -9  -8   5    0.55    0.37
   8   8  -5    0.37    0.42
   8   8  -5    0.61    0.20
  -8  -8   5    0.60    0.43
   7   8  -5   -0.14    0.20
   7   8  -5    0.15    0.36
  -7  -8   5    0.02    0.48
   6   8  -5   -0.57    1.10
   6   8  -5    0.91    0.53
   6   8  -5    0.50    0.28
  -6  -8   5    1.24    0.60
   5   8  -5    6.85    0.58
   5   8  -5    6.46    0.81
   5   8  -5    3.56    1.55
  -5  -8   5    8.31    0.87
   4   8  -5   33.32    1.74
   4   8  -5   29.26    2.89
  -4  -8   5   33.36    1.85
   3   8  -5   30.20    2.79
   3   8  -5   29.96    1.95
  -3  -8   5   32.85    1.77
   2   8  -5    1.38    0.63
   2   8  -5    0.96    0.94
  -2  -8   5    0.77    0.36
   1   8  -5   12.23    1.44
   1   8  -5   14.12    1.12
  -1  -8   5   12.71    0.90
   0   8  -5    4.13    1.18
   0   8  -5    2.91    0.99
   0  -8   5    3.82    0.67
  -1   8  -5   12.68    1.45
  -2   8  -5    9.51    1.30
  -3   8  -5   -0.49    0.79
  -4   8  -5   -0.84    0.90
   4  -8   5    0.15    0.50
  -5   8  -5   23.85    1.51
  -5   8  -5   25.21    2.07
   5  -8   5   22.71    1.37
  -6   8  -5    0.02    0.90
  -6   8  -5    0.35    0.49
   6  -8   5    0.45    0.37
  -7   8  -5    2.17    0.53
  -7   8  -5    3.00    1.23
   7  -8   5    1.83    0.36
  -8   8  -5   98.41    4.95
  -8   8  -5   92.80    5.67
  -9   8  -5   71.88    3.88
  -9   8  -5   79.41    4.69
   9  -8   5   73.05    4.30
 -10   8  -5    1.54    0.97
 -10   8  -5    3.28    0.55
  10  -8   5    6.60    1.55
 -11   8  -5    0.19    0.81
 -11   8  -5   -0.25    0.39
  11  -8   5   -0.17    0.71
  12  -8   5    0.43    0.56
  13  -8   5    1.26    0.35
  10   7  -5    0.38    0.30
 -10  -7   5    0.75    0.42
   9   7  -5    0.20    0.29
  -9  -7   5    0.42    0.40
   8   7  -5    1.95    0.36
   8   7  -5    1.82    0.39
  -8  -7   5    2.46    0.54
   7   7  -5   -0.11    0.41
   7   7  -5    0.73    1.11
   7   7  -5   -0.17    0.24
  -7  -7   5   -0.03    0.50
   6   7  -5   -0.42    1.02
   6   7  -5   -0.21    0.42
   6   7  -5   -0.39    0.25
  -6  -7   5   -0.47    0.50
   5   7  -5    8.88    1.81
   5   7  -5    9.20    0.68
  -5  -7   5   10.32    0.97
   4   7  -5    2.87    0.47
   4   7  -5    3.59    1.30
   4   7  -5    5.23    1.10
  -4  -7   5    3.52    0.68
   3   7  -5   -1.27    0.79
   3   7  -5    2.13    0.66
  -3  -7   5    0.34    0.35
   2   7  -5    7.22    1.53
  -2  -7   5    6.41    0.68
   1   7  -5   62.75    4.25
   1   7  -5   65.13    3.78
   0   7  -5   -0.43    0.74
   0   7  -5    1.13    1.18
  -1   7  -5   28.69    2.02
  -2   7  -5   18.70    1.60
  -3   7  -5    0.77    0.92
  -4   7  -5    3.49    0.96
  -5   7  -5    1.23    0.95
  -6   7  -5   39.05    2.17
  -6   7  -5   37.20    2.68
  -7   7  -5   -0.38    0.50
  -7   7  -5    0.87    0.94
  -8   7  -5    0.88    1.01
  -8   7  -5    0.34    0.56
   8  -7   5    0.07    1.03
  -9   7  -5   32.47    1.92
  -9   7  -5   32.97    2.66
   9  -7   5   29.79    2.42
 -10   7  -5   35.88    2.92
 -10   7  -5   43.04    2.30
  10  -7   5   42.60    2.73
 -11   7  -5   13.96    1.02
 -11   7  -5   13.39    1.65
  11  -7   5   15.98    1.59
  12  -7   5    2.38    0.57
  13  -7   5    0.45    0.49
  10   6  -5   -0.08    0.27
 -10  -6   5    0.14    0.37
   9   6  -5   -0.03    0.30
  -9  -6   5    0.02    0.48
   8   6  -5   -0.62    0.35
  -8  -6   5    0.50    0.51
   7   6  -5    1.65    0.30
   7   6  -5    1.47    1.24
   7   6  -5    1.70    0.46
  -7  -6   5    1.96    0.55
   6   6  -5    3.05    1.15
   6   6  -5    5.03    0.51
  -6  -6   5    5.89    0.89
   5   6  -5   -0.08    0.65
   5   6  -5    0.41    1.01
   5   6  -5    0.59    0.27
  -5  -6   5    0.60    0.45
   4   6  -5   -0.03    1.34
   4   6  -5    0.01    0.84
   4   6  -5    1.44    0.64
  -4  -6   5   -0.05    0.41
   3   6  -5   48.22    3.29
   3   6  -5   41.65    4.95
   2   6  -5    6.64    1.77
   1   6  -5    0.81    0.78
   1   6  -5    0.00    1.12
   0   6  -5    0.73    0.72
  -1   6  -5   13.54    1.30
  -2   6  -5    5.50    1.13
  -3   6  -5  191.39    9.86
  -4   6  -5   24.22    1.85
  -5   6  -5    0.04    0.79
  -6   6  -5    2.62    1.03
  -6   6  -5    4.90    0.86
  -7   6  -5    1.71    0.98
  -7   6  -5    1.41    0.61
   7  -6   5    0.76    1.03
  -8   6  -5   10.52    1.61
   8  -6   5   10.69    1.74
  -9   6  -5    2.80    0.61
  -9   6  -5    3.74    1.18
   9  -6   5    3.72    1.10
 -10   6  -5    0.58    0.96
 -10   6  -5    0.48    0.49
  10  -6   5    0.46    0.95
 -11   6  -5   11.51    1.57
 -11   6  -5   10.75    0.96
  11  -6   5   12.91    1.39
  12  -6   5    0.89    0.56
  11   5  -5    0.03    0.30
 -11  -5   5   -0.70    0.42
  10   5  -5    4.39    0.49
 -10  -5   5    3.77    0.71
   9   5  -5    0.17    0.35
  -9  -5   5    0.78    0.52
   8   5  -5   -0.70    1.41
   8   5  -5    0.68    0.56
   7   5  -5   -0.08    0.95
   7   5  -5   -0.18    0.40
   7   5  -5    0.52    0.27
  -7  -5   5    0.06    0.52
   6   5  -5    0.75    1.02
   6   5  -5    1.09    0.62
   6   5  -5    1.67    0.29
  -6  -5   5    0.31    0.50
   5   5  -5   24.01    1.35
   5   5  -5   28.72    2.19
   5   5  -5   25.18    2.26
   5   5  -5   21.38    3.19
  -5  -5   5   26.29    1.51
   4   5  -5   10.42    1.48
   4   5  -5    8.32    2.18
  -4  -5   5    9.98    0.86
   3   5  -5    6.61    1.95
   2   5  -5    0.08    1.28
   1   5  -5   18.47    2.20
   1   5  -5   20.97    1.56
   0   5  -5    4.60    0.95
  -1   5  -5    4.77    0.97
  -2   5  -5   76.90    4.19
  -3   5  -5   16.53    1.41
  -4   5  -5   11.92    1.34
  -5   5  -5    5.51    1.12
  -6   5  -5    1.63    0.98
   6  -5   5    2.66    1.54
  -7   5  -5    0.28    0.87
  -7   5  -5    0.94    0.60
   7  -5   5    1.11    1.00
  -8   5  -5    3.22    1.13
  -8   5  -5    3.66    0.67
   8  -5   5    2.46    1.13
  -9   5  -5    0.43    0.57
  -9   5  -5   -0.55    0.92
   9  -5   5   -0.46    0.92
 -10   5  -5    0.61    0.92
 -10   5  -5    0.11    0.49
  10  -5   5   -0.39    0.84
 -11   5  -5    0.16    0.78
 -11   5  -5    0.45    0.41
  11  -5   5   -0.01    0.63
  12  -5   5    5.30    0.81
  11   4  -5    0.00    0.25
 -11  -4   5   -0.11    0.40
  10   4  -5   -0.21    0.28
 -10  -4   5    0.55    0.45
   9   4  -5    0.57    0.41
  -9  -4   5    0.20    0.53
   8   4  -5    7.09    0.84
   8   4  -5    9.58    1.58
  -8  -4   5    7.18    1.06
   7   4  -5   -0.70    2.49
   7   4  -5    0.15    0.88
  -7  -4   5    1.37    0.57
   6   4  -5   14.48    1.30
   6   4  -5   12.67    4.46
   6   4  -5   15.21    1.78
  -6  -4   5   15.77    1.19
   5   4  -5    6.15    0.99
   5   4  -5    2.51    1.00
   5   4  -5    2.70    2.07
  -5  -4   5    4.46    0.72
   4   4  -5    3.97    2.07
   4   4  -5    3.92    1.02
   3   4  -5   17.04    2.54
   2   4  -5   23.16    2.70
   1   4  -5    1.35    1.25
   1   4  -5    1.34    0.66
   0   4  -5   57.77    3.13
  -1   4  -5   75.20    4.03
  -2   4  -5    0.36    0.56
  -3   4  -5    2.57    0.82
  -4   4  -5   81.63    4.52
  -5   4  -5    1.46    1.43
  -6   4  -5    3.60    1.07
   6  -4   5    3.67    1.11
   6  -4   5    3.41    0.40
   6  -4   5    4.98    1.84
  -7   4  -5   -0.21    0.80
  -7   4  -5    1.65    0.63
   7  -4   5    0.31    0.36
   7  -4   5    0.28    0.21
   7  -4   5    0.55    1.00
   7  -4   5    0.73    0.88
  -8   4  -5    5.33    0.99
  -8   4  -5    7.20    1.43
   8  -4   5    4.28    0.44
   8  -4   5    3.47    1.05
  -9   4  -5    0.76    1.00
  -9   4  -5    0.43    0.57
   9  -4   5    0.26    0.98
 -10   4  -5    0.44    0.52
 -10   4  -5    0.30    0.91
  10  -4   5   -0.38    0.75
 -11   4  -5   -0.08    0.39
  11  -4   5    0.93    0.72
  12  -4   5    5.57    0.77
 -12  -3   5    0.73    0.45
  11   3  -5    0.45    0.25
 -11  -3   5   -0.04    0.42
  10   3  -5    2.38    0.52
 -10  -3   5    2.78    0.60
   9   3  -5   -0.18    0.37
  -9  -3   5    0.15    0.54
   8   3  -5    0.87    0.44
   8   3  -5    0.25    2.77
   8   3  -5    0.91    0.96
  -8  -3   5    0.55    0.60
   7   3  -5    0.32    0.59
   7   3  -5    6.51    2.76
   7   3  -5    1.71    0.92
  -7  -3   5    2.61    0.66
   6   3  -5    1.36    0.86
   6   3  -5   -1.32    1.79
   6   3  -5    1.30    0.65
  -6  -3   5    0.69    0.52
   5   3  -5    7.98    2.43
   5   3  -5    7.42    1.17
  -5  -3   5    6.28    0.80
   4   3  -5   28.53    2.16
   4   3  -5   30.61    3.44
   3   3  -5   10.58    2.31
   2   3  -5   -0.08    1.37
   1   3  -5    1.42    0.54
   1   3  -5    1.70    1.49
   0   3  -5    3.12    0.64
  -1   3  -5   29.32    1.75
  -2   3  -5   63.33    3.43
  -3   3  -5   14.94    1.32
   3  -3   5   14.47    1.40
  -4   3  -5   41.93    2.55
   4  -3   5   38.98    2.66
   5  -3   5    1.80    0.93
   6  -3   5   18.72    1.25
   6  -3   5   16.52    1.13
   6  -3   5   17.81    0.97
   6  -3   5   17.60    1.81
   6  -3   5   16.96    1.87
  -7   3  -5    6.66    1.45
   7  -3   5    6.74    1.18
   7  -3   5    6.49    1.39
   7  -3   5    6.82    0.76
   7  -3   5    6.73    0.51
  -8   3  -5    1.00    0.93
   8  -3   5    0.74    0.39
   8  -3   5    0.57    0.91
   8  -3   5    1.35    0.25
   8  -3   5    2.05    1.23
  -9   3  -5    0.93    1.01
   9  -3   5    1.24    0.24
   9  -3   5    1.23    0.85
 -10   3  -5    6.31    1.39
  10  -3   5    3.23    0.85
  11  -3   5    4.79    1.01
 -12  -2   5    1.66    0.75
  11   2  -5    0.83    0.26
 -11  -2   5    1.80    0.97
  10   2  -5    5.87    0.64
 -10  -2   5    6.47    1.03
   9   2  -5    0.90    0.39
   9   2  -5   -1.03    2.67
  -9  -2   5    2.34    0.62
   8   2  -5   -0.03    0.81
   8   2  -5    1.70    2.93
   8   2  -5   -0.06    0.53
  -8  -2   5   -0.33    0.54
   7   2  -5    6.28    1.00
   7   2  -5    6.33    1.29
   7   2  -5    8.34    3.20
  -7  -2   5    6.10    0.94
   6   2  -5   -1.01    1.93
   6   2  -5    0.81    1.14
   6   2  -5    1.50    0.75
  -6  -2   5    0.94    0.48
   5   2  -5    1.71    0.75
   5   2  -5    1.38    2.01
   4   2  -5    6.86    1.03
   4   2  -5    6.65    2.13
   3   2  -5    3.46    2.07
   2   2  -5  152.02    8.76
   1   2  -5   11.75    1.92
   0   2  -5    3.69    0.55
  -1   2  -5   28.61    1.69
  -2   2  -5   26.62    1.64
   2  -2   5   24.11    1.78
   3  -2   5    0.61    0.72
   4  -2   5   36.88    2.57
   5  -2   5    0.26    0.64
   5  -2   5   -0.14    0.53
   6  -2   5   34.01    2.00
   6  -2   5   34.98    1.94
   6  -2   5   33.61    2.75
   6  -2   5   34.69    2.50
   6  -2   5   35.78    1.82
   6  -2   5   36.25    2.26
   7  -2   5   -0.07    0.93
   7  -2   5   -0.15    0.21
   7  -2   5    0.05    0.40
   7  -2   5    0.39    0.39
   7  -2   5   -0.11    0.79
  -8   2  -5   19.33    2.11
   8  -2   5   20.64    1.14
   8  -2   5   22.28    1.87
   8  -2   5   19.13    2.29
   8  -2   5   21.33    1.33
  -9   2  -5   -0.22    1.03
   9  -2   5    0.76    1.23
   9  -2   5   -0.63    0.94
   9  -2   5    0.31    0.30
   9  -2   5    0.45    0.81
 -10   2  -5    9.05    1.72
  10  -2   5    5.50    1.07
  11  -2   5    0.02    0.52
 -12  -1   5   -0.02    0.39
  11   1  -5    1.04    0.29
 -11  -1   5    2.28    0.55
  10   1  -5    0.45    0.33
 -10  -1   5    0.07    0.55
   9   1  -5    2.21    3.08
   9   1  -5    2.56    0.44
   9   1  -5    1.73    0.54
  -9  -1   5    3.11    0.66
   8   1  -5    1.05    0.61
   8   1  -5    0.84    2.88
  -8  -1   5    1.32    0.57
   7   1  -5   18.31    1.40
   7   1  -5   18.55    1.66
   7   1  -5   19.46    3.83
  -7  -1   5   18.24    1.35
   6   1  -5    9.99    1.15
   6   1  -5   10.58    3.00
   6   1  -5    9.91    1.18
  -6  -1   5    8.77    1.31
   5   1  -5   47.66    2.87
   5   1  -5   49.27    4.73
   4   1  -5   13.11    1.13
   4   1  -5   14.60    2.63
   3   1  -5    9.33    2.42
   2   1  -5    4.44    1.97
   1   1  -5  125.88    7.18
   0  -1   5   18.99    4.13
   0  -1   5   18.96    3.21
  -1   1  -5   98.96    5.14
   1  -1   5  100.07    5.30
   2  -1   5   21.92    2.25
   3  -1   5    5.04    1.02
   4  -1   5   23.03    1.98
   5  -1   5    5.84    1.28
   5  -1   5    5.78    0.76
   5  -1   5    5.47    0.49
   5  -1   5    5.10    0.90
   5  -1   5    6.25    0.83
   5  -1   5    7.52    1.07
   6  -1   5   10.91    1.69
   6  -1   5   11.46    1.56
   6  -1   5   12.05    0.99
   6  -1   5   13.97    1.44
   6  -1   5   12.33    0.76
   6  -1   5   13.05    1.06
   7  -1   5   21.29    1.17
   7  -1   5   22.79    1.45
   7  -1   5   20.46    1.37
   7  -1   5   20.73    2.25
   7  -1   5   20.18    1.85
   8  -1   5    7.12    1.45
   8  -1   5    6.31    0.85
   8  -1   5    7.08    1.65
   8  -1   5    7.80    0.55
  -9   1  -5    0.78    1.03
   9  -1   5    1.06    0.40
   9  -1   5    1.02    0.79
   9  -1   5    1.49    1.18
   9  -1   5    0.50    0.21
  10  -1   5    1.74    0.74
 -13   0   5    0.54    0.34
 -12   0   5   16.10    1.08
  11   0  -5    0.18    0.27
 -11   0   5    0.27    0.50
  10   0  -5    2.61    0.39
 -10   0   5    1.88    1.03
 -10   0   5    3.25    0.69
   9   0  -5    4.19    0.63
   9   0  -5    1.39    3.19
   9   0  -5    5.31    0.95
  -9   0   5    4.45    0.72
   8   0  -5   57.61    6.27
   8   0  -5   54.76    3.53
  -8   0   5   55.63    3.02
   7   0  -5    9.29    3.25
   7   0  -5    4.49    0.97
  -7   0   5    6.00    0.94
   6   0  -5   26.46    3.96
   6   0  -5   30.48    1.90
   6   0  -5   30.39    1.91
  -6   0   5   29.54    1.80
   5   0  -5    8.16    0.85
   5   0  -5   10.39    2.97
   4   0  -5   75.46    5.62
   3   0  -5    7.94    2.16
   3   0  -5    6.71    0.69
   2   0  -5   39.90    3.49
   1   0  -5   49.42    3.60
   0   0  -5   43.09    3.23
   0   0   5   44.41    2.54
   1   0   5    3.18    0.74
   2   0   5   12.81    1.36
   3   0   5    3.90    1.00
   4   0   5   17.29    1.79
   5   0   5    8.52    0.85
   5   0   5    9.57    0.92
   5   0   5    6.69    1.45
   5   0   5    8.01    0.59
   5   0   5    9.30    1.25
   5   0   5    8.15    1.49
   6   0   5    4.17    0.46
   6   0   5    3.67    0.50
   6   0   5    3.90    0.59
   6   0   5    5.11    0.91
   6   0   5    4.12    1.37
   6   0   5    4.75    0.93
   7   0   5   16.54    1.67
   7   0   5   16.47    1.15
   7   0   5   15.51    1.20
   7   0   5   15.17    2.21
   7   0   5   14.00    1.68
   7   0   5   15.02    0.92
   8   0   5   -0.05    0.43
   8   0   5    0.96    0.26
   8   0   5    0.82    1.06
   8   0   5    0.16    0.81
   8   0   5    0.30    0.52
  -9   0  -5    1.10    1.04
   9   0   5    0.46    0.21
   9   0   5    0.31    0.35
   9   0   5    0.02    0.69
  10   0   5    0.58    0.17
  10   0   5    0.21    0.60
 -13   1   5    0.14    0.33
 -12   1   5    5.76    0.72
 -11   1   5    0.04    0.50
  10  -1  -5   10.50    0.95
  10  -1  -5   10.43    0.95
  10  -1  -5   11.76    3.59
 -10   1   5   10.19    1.51
 -10   1   5   13.09    1.23
   9  -1  -5    9.51    3.76
   9  -1  -5    3.98    0.64
   9  -1  -5    5.23    0.72
  -9   1   5    6.21    1.01
  -9   1   5    5.52    1.18
   8  -1  -5   52.37    6.16
   8  -1  -5   57.68    3.33
  -8   1   5   53.90    3.03
   7  -1  -5   -1.12    2.16
   7  -1  -5    0.54    0.61
  -7   1   5    0.91    0.56
   6  -1  -5   12.38    3.25
   6  -1  -5   14.07    1.27
  -6   1   5   15.41    1.18
   5  -1  -5   34.74    4.13
   4  -1  -5   29.26    3.46
  -4   1   5   25.02    1.51
   3  -1  -5    8.26    2.25
   2  -1  -5    7.69    7.72
  -2   1   5   13.78    6.19
   1  -1  -5    4.18    1.51
   0  -1  -5    1.37    1.12
   0   1   5    0.62    0.50
   1   1   5    4.53    0.96
   2   1   5    1.72    0.77
   3   1   5   15.12    1.57
   4   1   5    0.23    0.76
   4   1   5    0.31    0.30
   4   1   5    1.04    0.81
   5   1   5    2.35    0.44
   5   1   5    2.65    0.46
   5   1   5    3.06    0.93
   5   1   5    3.50    1.18
   5   1   5    4.79    0.54
   5   1   5    3.25    0.59
   5   1   5    3.16    0.89
   6   1   5   19.30    1.24
   6   1   5   17.64    1.75
   6   1   5   17.77    1.03
   6   1   5   16.72    1.29
   6   1   5   15.80    2.12
   6   1   5   17.01    1.76
   7   1   5    9.26    1.43
   7   1   5    8.18    0.62
   7   1   5    8.51    1.74
   7   1   5    8.48    0.91
   7   1   5    6.87    0.93
   7   1   5    8.51    1.19
   8   1   5    6.03    0.49
   8   1   5    3.96    0.84
   8   1   5    3.30    0.85
   8   1   5    9.14    1.57
   8   1   5    4.89    0.77
   9   1   5    0.50    0.70
   9   1   5    1.35    0.22
   9   1   5    1.08    0.38
 -13   2   5    3.21    0.45
 -12   2   5    3.63    0.64
 -11   2   5    0.32    0.51
  10  -2  -5    0.16    0.46
  10  -2  -5   -0.76    2.86
 -10   2   5    1.28    0.63
   9  -2  -5   21.21    4.73
   9  -2  -5   25.27    1.66
  -9   2   5   24.02    2.03
  -9   2   5   24.92    1.72
   8  -2  -5    2.96    2.79
   8  -2  -5    4.67    0.99
  -8   2   5    5.23    1.07
  -8   2   5    4.51    0.76
   7  -2  -5    1.99    0.65
   7  -2  -5    3.32    2.46
  -7   2   5    2.12    0.64
  -7   2   5    2.22    0.79
   6  -2  -5   43.63    3.09
  -6   2   5   47.98    2.94
  -6   2   5   50.13    2.78
   5  -2  -5    3.03    2.25
  -5   2   5    4.11    0.68
   4  -2  -5    1.23    1.78
   3  -2  -5   75.33    5.41
   2  -2  -5   -0.44    1.39
   1  -2  -5   31.56    2.87
   0  -2  -5   67.40    4.49
   0   2   5   69.97    3.85
  -1  -2  -5    8.01    1.40
   1   2   5    7.88    1.09
  -2  -2  -5   34.91    2.74
   2   2   5   39.86    2.61
   3   2   5    2.62    0.89
   3   2   5    2.48    0.31
   3   2   5    2.78    0.53
   3   2   5    1.99    0.85
   3   2   5    1.38    0.78
   3   2   5    2.25    0.45
   4   2   5    4.24    0.76
   4   2   5    2.22    0.46
   4   2   5    4.12    0.46
   4   2   5    4.75    0.99
   4   2   5    4.71    0.61
   4   2   5    2.87    0.98
   4   2   5    3.46    1.07
   5   2   5    2.67    0.34
   5   2   5    1.86    0.55
   5   2   5    1.21    1.40
   5   2   5    2.43    0.89
   5   2   5    1.57    1.05
   5   2   5    4.01    1.06
   5   2   5    2.31    0.39
   6   2   5   17.85    1.84
   6   2   5   20.03    2.36
   6   2   5   18.92    1.30
   6   2   5   20.98    1.13
   6   2   5   19.48    1.80
   6   2   5   20.95    1.42
   7   2   5    2.29    0.56
   7   2   5    3.07    0.45
   7   2   5    2.13    1.36
   7   2   5    2.90    0.52
   7   2   5    2.82    0.93
   7   2   5    1.02    1.16
   8   2   5    1.36    0.82
   8   2   5    1.73    0.46
   8   2   5    2.86    0.59
   8   2   5    2.26    0.38
   9   2   5    0.00    0.17
 -13   3   5    1.26    0.27
 -12   3   5    0.16    0.36
  11  -3  -5    0.66    0.48
 -11   3   5    0.55    0.49
  10  -3  -5    1.42    3.10
  10  -3  -5    1.25    0.50
 -10   3   5    0.36    0.56
   9  -3  -5    5.68    0.98
   9  -3  -5    6.06    3.55
  -9   3   5    5.79    1.07
   8  -3  -5    6.99    1.08
   8  -3  -5    5.48    3.38
  -8   3   5    6.43    1.07
  -8   3   5    5.63    1.20
   7  -3  -5    0.18    0.61
   7  -3  -5   -1.10    2.15
  -7   3   5    1.15    0.65
  -7   3   5    0.06    0.58
   6  -3  -5    2.65    2.32
   6  -3  -5    3.10    0.66
  -6   3   5    3.11    0.65
  -6   3   5    4.80    0.63
   5  -3  -5    5.59    2.58
   5  -3  -5    5.22    0.76
   4  -3  -5   38.31    4.01
   3  -3  -5    6.16    2.21
   2  -3  -5    9.86    2.02
   1  -3  -5   37.62    3.20
  -1   3   5   38.90    2.23
   0  -3  -5   10.21    1.75
   0   3   5    9.05    1.11
  -1  -3  -5    6.32    1.42
   1   3   5    7.18    1.08
  -2  -3  -5    2.69    1.98
   2   3   5    1.44    0.41
   2   3   5    0.64    0.71
   2   3   5   -0.19    0.96
   2   3   5    2.97    0.49
   2   3   5    0.65    0.76
   2   3   5    0.59    0.26
   2   3   5    1.09    0.52
   3   3   5    0.19    0.78
   3   3   5    0.82    0.80
   3   3   5   -0.10    0.30
   3   3   5    0.54    0.44
   3   3   5    0.65    0.28
   3   3   5    0.87    0.48
   3   3   5    1.04    0.88
   4   3   5   17.23    1.28
   4   3   5   15.69    0.94
   4   3   5   16.16    1.16
   4   3   5   16.59    1.87
   4   3   5   15.25    1.73
   4   3   5   13.99    0.97
   4   3   5   16.53    1.75
   5   3   5   40.52    2.22
   5   3   5   40.39    2.14
   5   3   5   36.69    1.99
   5   3   5   36.68    2.51
   5   3   5   38.27    2.52
   5   3   5   37.00    1.97
   5   3   5   30.50    3.23
   6   3   5    7.98    1.71
   6   3   5    7.15    1.52
   6   3   5    8.08    1.46
   6   3   5    7.52    0.84
   6   3   5    8.42    0.99
   6   3   5    7.25    0.60
   7   3   5    2.32    0.40
   7   3   5    2.58    0.58
   7   3   5    2.23    0.88
   7   3   5    3.38    0.66
   8   3   5    1.69    0.24
   8   3   5    0.71    0.35
   8   3   5    0.29    0.63
   8   3   5    1.06    0.40
   9   3   5   -0.28    0.14
 -13   4   5    1.01    0.24
 -12   4   5   -0.18    0.32
  11  -4  -5    0.15    0.39
  11  -4  -5    0.35    0.73
 -11   4   5    0.20    0.42
  10  -4  -5   11.18    3.95
   9  -4  -5    9.75    3.91
   9  -4  -5    6.98    1.05
  -9   4   5    6.10    0.97
   8  -4  -5    6.36    3.35
   8  -4  -5    8.15    1.08
  -8   4   5    6.58    1.02
   7  -4  -5   -0.12    0.60
   7  -4  -5    1.51    2.58
  -7   4   5   -0.33    0.53
   6  -4  -5    5.23    1.00
   6  -4  -5    8.32    3.11
  -6   4   5    5.27    0.85
   5  -4  -5   28.69    3.89
   4  -4  -5   -0.73    1.73
   3  -4  -5   17.03    2.65
   2  -4  -5   12.91    2.31
   1  -4  -5   12.19    1.98
  -1   4   5   12.35    1.00
   0  -4  -5   14.86    1.78
   0   4   5   14.01    1.65
   0   4   5   12.03    1.57
   0   4   5   13.30    0.86
   0   4   5   15.84    1.38
   0   4   5   12.51    1.07
   1   4   5   22.13    1.91
   1   4   5   23.42    1.24
   1   4   5   19.32    1.16
   1   4   5   24.03    1.93
   1   4   5   23.15    1.86
   1   4   5   20.36    1.36
   1   4   5   19.62    1.28
   2   4   5   15.25    0.98
   2   4   5   17.80    2.19
   2   4   5   13.82    1.12
   2   4   5   16.09    1.73
   2   4   5   15.62    1.66
   2   4   5   15.20    1.20
   2   4   5   15.98    0.90
   3   4   5   34.70    2.45
   3   4   5   29.89    2.63
   3   4   5   32.73    1.75
   3   4   5   33.09    2.40
   3   4   5   33.70    1.77
   3   4   5   33.39    1.98
   3   4   5   33.77    1.91
   4   4   5    0.02    0.40
   4   4   5    0.40    0.56
   4   4   5   -0.16    0.31
   4   4   5    0.64    0.94
   4   4   5    0.46    0.89
   4   4   5   -0.30    0.97
   4   4   5    0.27    0.27
   5   4   5    2.51    1.00
   5   4   5    2.49    0.39
   5   4   5    3.14    0.87
   5   4   5    3.00    0.63
   5   4   5    1.69    1.19
   5   4   5    2.51    0.33
   6   4   5    1.17    0.88
   6   4   5    0.75    0.24
   6   4   5    0.83    0.41
   6   4   5    0.12    0.85
   6   4   5    2.77    0.88
   6   4   5   -0.35    0.45
   7   4   5    0.24    0.21
   7   4   5    0.13    0.40
   7   4   5   -0.28    0.39
   7   4   5    0.10    0.73
   8   4   5    4.00    0.34
   9   4   5    0.05    0.15
 -13   5   5    0.50    0.20
 -12   5   5    1.51    0.34
  11  -5  -5    2.08    0.51
 -11   5   5    1.73    0.44
  10  -5  -5   19.18    1.25
 -10   5   5   16.15    1.23
   9  -5  -5    2.78    0.60
   9  -5  -5    0.92    2.73
  -9   5   5    4.30    0.82
   8  -5  -5    3.29    3.25
   8  -5  -5    1.75    0.49
  -8   5   5    1.72    0.57
   7  -5  -5    3.41    2.75
   7  -5  -5    6.98    1.06
   6  -5  -5   72.65    3.86
   6  -5  -5   79.16    6.68
  -6   5   5   70.55    3.77
   5  -5  -5    4.60    2.46
   5  -5  -5    1.59    0.60
  -5   5   5    2.37    0.42
  -5   5   5    5.47    0.74
   4  -5  -5    8.89    1.09
   4  -5  -5   12.64    2.75
  -4   5   5   11.43    0.96
  -4   5   5    8.99    0.80
   3  -5  -5   17.05    2.70
  -3   5   5   12.60    0.88
  -3   5   5   13.52    1.44
   2  -5  -5   -0.22    1.42
  -2   5   5   -0.22    0.44
  -2   5   5    0.85    0.71
  -2   5   5    0.07    0.27
  -1   5   5   -0.25    0.29
  -1   5   5   -0.19    0.77
  -1   5   5    0.05    0.45
   0   5   5   39.38    1.94
   0   5   5   34.61    1.87
   0   5   5   34.50    2.01
   0   5   5   35.70    2.44
   0   5   5   31.99    2.38
   0   5   5   34.59    2.43
   1   5   5   12.36    0.85
   1   5   5   12.10    0.78
   1   5   5   13.18    1.07
   1   5   5   11.95    1.65
   1   5   5   12.92    1.62
   1   5   5   12.81    1.69
   2   5   5   -0.20    0.32
   2   5   5   -1.00    0.87
   2   5   5    0.44    0.29
   2   5   5    0.32    0.43
   2   5   5    0.37    0.80
   2   5   5    0.39    0.93
   3   5   5    2.77    0.50
   3   5   5    3.51    1.06
   3   5   5    3.39    1.09
   3   5   5    2.76    0.39
   3   5   5    2.31    0.44
   3   5   5    1.39    0.99
   3   5   5    3.28    0.63
   4   5   5    2.16    0.47
   4   5   5    2.71    0.46
   4   5   5    3.10    0.95
   4   5   5    1.95    0.37
   4   5   5    1.35    1.05
   4   5   5    2.17    0.98
   4   5   5    2.96    0.60
   5   5   5    8.22    0.82
   5   5   5    7.59    1.48
   5   5   5    6.98    0.60
   5   5   5   11.48    1.99
   5   5   5    7.97    1.02
   5   5   5   11.19    1.51
   6   5   5    0.31    0.21
   6   5   5   -0.41    0.43
   6   5   5   -0.64    0.63
   6   5   5    0.17    0.41
   7   5   5    0.23    0.18
   7   5   5    0.28    0.37
   8   5   5   -0.09    0.21
 -13   6   5    1.54    0.43
 -12   6   5    0.33    0.26
  11  -6  -5    7.99    0.76
 -11   6   5    6.93    0.82
  10  -6  -5    2.95    0.55
 -10   6   5    4.07    0.70
   9  -6  -5    0.07    0.60
   9  -6  -5    0.04    2.49
  -9   6   5   -0.21    0.46
   8  -6  -5   37.84    2.24
   8  -6  -5   44.51    5.46
  -8   6   5   37.70    2.14
   7  -6  -5    4.11    0.64
   7  -6  -5    2.75    3.80
  -7   6   5    4.14    0.96
  -7   6   5    4.03    0.77
   6  -6  -5   -0.21    2.37
   6  -6  -5    0.72    0.47
  -6   6   5    2.64    0.60
  -6   6   5    1.21    0.45
   5  -6  -5    0.61    0.51
   5  -6  -5    2.03    2.42
  -5   6   5    0.31    0.52
  -5   6   5    0.12    0.24
   4  -6  -5   15.29    1.33
   4  -6  -5   21.75    3.37
  -4   6   5   16.54    1.21
  -4   6   5   15.10    0.95
  -4   6   5   16.20    1.60
   3  -6  -5   -2.02    2.77
   3  -6  -5    0.07    0.57
  -3   6   5    0.48    0.46
  -3   6   5   -0.26    0.76
  -3   6   5    0.01    0.27
   2  -6  -5    1.68    0.60
  -2   6   5    0.74    0.81
  -2   6   5    0.44    0.47
  -2   6   5    0.35    0.31
  -1   6   5    0.71    0.96
  -1   6   5    0.36    0.28
  -1   6   5    0.36    0.47
  -1   6   5    0.77    0.34
   0   6   5   -0.21    0.25
   0   6   5   -0.35    0.44
   0   6   5    0.46    0.94
   0   6   5   -0.69    0.31
   1   6   5   -1.09    0.78
   1   6   5   -1.09    0.96
   1   6   5    0.10    0.31
   1   6   5   -0.71    0.50
   1   6   5    0.09    0.26
   2   6   5    0.56    1.59
   2   6   5    0.35    1.00
   2   6   5    0.42    0.54
   2   6   5    0.78    0.34
   2   6   5    0.89    1.02
   2   6   5    0.91    0.29
   3   6   5   12.97    0.84
   3   6   5   13.06    1.14
   3   6   5   10.89    1.75
   3   6   5   15.99    1.92
   3   6   5   11.73    0.80
   3   6   5   13.21    1.69
   4   6   5    6.03    0.57
   4   6   5    6.16    0.52
   4   6   5    7.75    1.46
   4   6   5    5.77    0.96
   5   6   5    0.14    0.73
   5   6   5   -0.41    0.47
   5   6   5   -0.27    0.20
   6   6   5    4.38    0.71
   6   6   5    2.60    0.47
   7   6   5    3.66    0.62
   7   6   5    4.65    0.34
  11  -7  -5    5.11    0.56
 -11   7   5    5.17    0.54
  10  -7  -5    2.47    0.49
 -10   7   5    1.96    0.39
   9  -7  -5    0.76    0.49
  -9   7   5    1.41    0.39
   8  -7  -5    2.60    3.85
   8  -7  -5    1.63    0.52
  -8   7   5    1.84    0.54
   7  -7  -5    0.98    0.53
   7  -7  -5    0.95    2.79
  -7   7   5    0.21    0.55
   6  -7  -5   24.71    5.28
   6  -7  -5   13.06    1.20
  -6   7   5   12.33    1.11
   5  -7  -5   29.59    4.05
   5  -7  -5   17.48    1.34
  -5   7   5   17.44    1.01
  -5   7   5   14.98    1.65
  -5   7   5   17.29    1.29
  -4   7   5    0.35    0.27
  -4   7   5    0.74    0.52
  -4   7   5   -0.95    0.77
   3  -7  -5    0.08    0.55
  -3   7   5    0.34    0.28
  -3   7   5   -0.41    0.82
  -3   7   5    1.02    0.51
   2  -7  -5    0.81    0.62
  -2   7   5    0.97    0.95
  -2   7   5    1.04    0.33
  -2   7   5    0.49    0.50
  -1   7   5    5.08    0.89
  -1   7   5    7.27    0.67
  -1   7   5    5.58    1.21
  -1   7   5    7.97    0.79
   0   7   5    2.69    0.40
   0   7   5    3.73    1.13
   0   7   5    2.73    0.58
   0   7   5    2.90    0.36
   1   7   5   -0.50    0.90
   1   7   5    0.02    0.25
   1   7   5    0.20    0.34
   1   7   5   -0.02    0.50
   2   7   5    0.08    0.30
   2   7   5    0.07    0.23
   2   7   5   -0.27    0.52
   2   7   5   -1.20    0.96
   3   7   5    2.54    0.89
   3   7   5    3.36    0.60
   3   7   5    3.65    0.49
   3   7   5    3.69    0.43
   4   7   5    2.20    0.52
   4   7   5    1.01    0.79
   4   7   5    1.09    0.24
   5   7   5    0.01    0.20
   5   7   5   -0.55    0.55
   5   7   5    0.28    0.48
   6   7   5    2.53    0.59
   6   7   5    3.15    0.29
   7   7   5    2.21    0.25
 -12   8   5    3.18    0.57
  11  -8  -5    2.33    0.42
 -11   8   5    1.80    0.55
  10  -8  -5    1.22    0.39
   9  -8  -5    1.21    0.49
   8  -8  -5   11.38    1.02
  -8   8   5    8.04    0.98
   7  -8  -5    0.25    0.76
  -7   8   5    1.76    1.34
  -7   8   5    0.27    0.51
   6  -8  -5    0.99    0.57
  -6   8   5   -0.20    0.81
  -6   8   5    0.45    0.51
   5  -8  -5    0.00    0.58
  -5   8   5    0.29    0.52
  -5   8   5    0.95    0.85
   4  -8  -5    2.32    0.63
  -4   8   5    3.05    0.37
  -4   8   5    2.35    0.90
  -4   8   5    1.46    0.55
   3  -8  -5    4.46    0.91
  -3   8   5    2.76    0.54
  -3   8   5    2.95    0.51
  -3   8   5    3.11    1.01
   2  -8  -5    9.45    1.00
  -2   8   5   10.14    0.73
  -2   8   5    9.75    1.67
  -2   8   5    9.81    1.01
  -1   8   5    1.05    0.33
  -1   8   5    0.34    0.27
  -1   8   5   -0.02    0.82
  -1   8   5    0.44    0.47
   0   8   5    0.26    0.26
   0   8   5    0.48    0.31
   0   8   5    1.13    0.98
   0   8   5    0.39    0.52
   1   8   5   31.93    2.31
   1   8   5   29.60    1.58
   1   8   5   29.39    1.62
   1   8   5   30.79    1.84
   2   8   5    1.19    0.93
   2   8   5    1.84    0.52
   2   8   5    1.46    0.27
   3   8   5    7.39    0.86
   3   8   5    8.42    1.24
   3   8   5    6.37    0.50
   4   8   5   -0.07    0.40
   4   8   5    0.00    0.17
   4   8   5   -0.13    0.58
   5   8   5    0.82    0.39
   5   8   5    1.56    0.24
   6   8   5    0.67    0.12
 -12   9   5    1.26    0.46
  11  -9  -5    0.35    0.29
 -11   9   5    0.23    0.47
  10  -9  -5    1.08    0.31
 -10   9   5    1.09    0.57
   9  -9  -5    1.02    0.40
  -9   9   5    1.30    0.66
   8  -9  -5    2.70    0.52
  -8   9   5    1.66    0.75
  -8   9   5    3.41    0.60
   7  -9  -5    0.49    0.47
  -7   9   5    0.23    0.73
  -7   9   5    0.29    0.45
   6  -9  -5    0.90    0.51
  -6   9   5    0.32    0.46
  -6   9   5   -0.68    0.74
   5  -9  -5    0.29    0.50
  -5   9   5   -0.55    0.83
  -5   9   5   -0.14    0.46
   4  -9  -5   41.26    2.36
  -4   9   5   44.17    2.44
   3  -9  -5    6.33    0.81
  -3   9   5    5.56    1.45
  -3   9   5    5.65    1.19
   2  -9  -5    0.27    0.46
  -2   9   5   -0.52    0.43
  -2   9   5    0.34    0.78
  -1   9   5    3.78    0.95
  -1   9   5    4.43    0.81
  -1   9   5    4.17    0.45
   0   9   5   23.93    1.93
   0   9   5   21.36    1.42
   0   9   5   21.32    1.18
   1   9   5    0.89    0.46
   1   9   5    0.74    0.22
   1   9   5    0.82    0.74
   2   9   5    9.71    0.88
   2   9   5    8.85    0.57
   3   9   5    6.02    0.73
   3   9   5    6.07    0.42
   3   9   5    7.05    0.92
   4   9   5   -0.17    0.12
   4   9   5    0.43    0.42
  11 -10  -5    0.14    0.18
 -11  10   5    0.64    0.49
  10 -10  -5    5.89    0.50
 -10  10   5    3.89    0.78
   9 -10  -5    1.02    0.31
  -9  10   5    1.22    0.53
   8 -10  -5    6.40    0.67
  -8  10   5    5.81    1.15
   7 -10  -5    2.34    0.46
  -7  10   5    2.60    0.46
  -7  10   5    4.86    1.11
   6 -10  -5   -0.06    0.40
  -6  10   5   -0.13    0.43
  -6  10   5    0.09    0.72
   5 -10  -5    1.74    0.43
  -5  10   5    1.53    0.49
  -5  10   5    0.98    0.80
   4 -10  -5    2.43    0.46
  -4  10   5    1.94    0.82
  -4  10   5    2.23    0.53
   3 -10  -5   12.07    0.94
  -3  10   5   11.13    0.94
  -3  10   5   12.86    1.52
   2 -10  -5    6.99    0.72
  -2  10   5    7.07    0.82
  -2  10   5    5.35    1.02
  -1  10   5   33.19    1.89
  -1  10   5   32.93    2.19
   0  10   5    3.84    0.36
   0  10   5    4.02    1.04
   0  10   5    4.50    0.71
   1  10   5    6.63    0.75
   1  10   5    6.48    1.00
   1  10   5    6.67    0.44
   2  10   5    0.47    0.70
   2  10   5    0.26    0.14
   2  10   5    0.26    0.37
   3  10   5    5.48    0.70
  10 -11  -5   10.53    0.65
 -10  11   5   10.82    1.16
   9 -11  -5    0.10    0.26
  -9  11   5    0.71    0.79
   8 -11  -5    2.10    0.34
  -8  11   5    1.79    0.58
   7 -11  -5    0.19    0.30
  -7  11   5    0.48    0.61
  -7  11   5    0.34    0.44
   6 -11  -5    4.15    0.58
  -6  11   5    4.68    0.59
  -6  11   5    3.54    0.74
   5 -11  -5    3.90    0.56
  -5  11   5    3.48    0.62
  -5  11   5    2.83    0.77
   4 -11  -5    3.53    0.53
  -4  11   5    2.96    0.62
  -4  11   5    2.44    0.75
   3 -11  -5    0.20    0.32
  -3  11   5    0.39    0.41
  -3  11   5   -0.44    0.66
  -2  11   5    6.26    0.72
  -2  11   5    7.39    1.05
  -1  11   5   13.81    0.95
  -1  11   5   13.68    1.19
   0  11   5    0.61    0.48
   0  11   5    1.17    0.36
   1  11   5   26.28    1.54
   2  11   5    6.08    0.65
   9 -12  -5    3.18    0.38
   8 -12  -5    8.87    0.66
  -8  12   5    9.03    1.39
   7 -12  -5    0.30    0.31
  -7  12   5    0.41    0.58
   6 -12  -5    0.10    0.28
  -6  12   5    0.00    0.54
  -6  12   5    0.17    0.29
   5 -12  -5    0.62    0.27
  -5  12   5   -0.11    0.60
  -5  12   5    0.83    0.34
   4 -12  -5   -0.32    0.43
  -4  12   5   -0.53    0.49
  -4  12   5   -0.14    0.38
  -3  12   5   -0.56    0.32
  -3  12   5    0.12    0.49
  -2  12   5    5.60    1.14
  -2  12   5    4.67    0.66
  -1  12   5    3.92    0.51
   0  12   5    1.76    0.37
   2 -17   6    0.95    0.45
   3 -17   6   -0.17    0.25
   4 -17   6    0.82    0.23
   5 -17   6    4.33    0.36
   0  16  -6    5.03    0.35
   0 -16   6    5.08    0.55
  -1  16  -6    2.43    0.31
   1 -16   6    2.36    0.47
  -2  16  -6    3.19    0.73
  -2  16  -6    4.97    0.37
   2 -16   6    4.38    0.50
  -3  16  -6    3.02    0.34
  -3  16  -6    1.70    0.43
   3 -16   6    3.31    0.43
  -4  16  -6    0.83    0.19
  -4  16  -6    0.48    0.35
   4 -16   6    0.83    0.27
  -5  16  -6    0.90    0.38
   5 -16   6    0.30    0.24
  -6  16  -6    0.73    0.40
   6 -16   6    0.34    0.24
  -7  16  -6    9.93    0.78
   7 -16   6    8.80    0.56
  -8  16  -6    3.25    0.64
  -9  16  -6   -0.47    0.35
   2  15  -6    2.88    0.33
  -2 -15   6    1.77    0.39
   1  15  -6    8.59    0.54
  -1 -15   6    8.23    0.67
   0  15  -6    3.13    0.39
   0 -15   6    4.57    0.54
  -1  15  -6    0.24    0.24
  -1  15  -6    0.21    0.56
   1 -15   6    0.44    0.48
  -2  15  -6    0.87    0.42
   2 -15   6    0.78    0.31
  -3  15  -6    1.90    0.42
  -3  15  -6    3.49    0.73
   3 -15   6    2.79    0.52
  -4  15  -6    6.43    0.52
  -4  15  -6    8.39    0.85
   4 -15   6    6.79    0.64
  -5  15  -6    6.22    0.49
  -5  15  -6    5.44    0.83
  -5  15  -6    7.25    0.71
   5 -15   6    6.59    0.58
  -6  15  -6    0.19    0.37
   6 -15   6    0.74    0.38
  -7  15  -6    8.99    0.79
   7 -15   6   10.32    0.67
  -8  15  -6    1.09    0.35
   8 -15   6    0.99    0.74
   8 -15   6    1.85    0.30
  -9  15  -6    0.04    0.27
   4  14  -6    3.31    0.33
   3  14  -6    0.33    0.21
  -3 -14   6   -0.01    0.36
   2  14  -6    0.30    0.21
  -2 -14   6   -0.01    0.32
   1  14  -6   13.03    0.77
  -1 -14   6   12.13    0.90
   0  14  -6    6.32    0.80
   0  14  -6    8.98    0.59
   0 -14   6    7.24    0.71
  -1  14  -6    6.24    0.82
  -1  14  -6    6.48    0.56
   1 -14   6    6.14    0.65
  -2  14  -6    9.90    0.94
   2 -14   6    9.56    0.81
  -3  14  -6    0.85    0.51
  -3  14  -6    0.89    0.51
   3 -14   6    0.78    0.38
  -4  14  -6    0.06    1.03
  -4  14  -6    0.13    0.45
   4 -14   6    1.01    0.32
  -5  14  -6    1.30    0.51
  -5  14  -6    1.94    1.22
   5 -14   6    2.00    0.37
  -6  14  -6    1.50    0.48
  -6  14  -6    0.88    1.02
   6 -14   6    0.07    0.29
   6 -14   6    1.10    1.05
  -7  14  -6    1.42    0.46
  -7  14  -6    1.79    1.10
   7 -14   6    0.72    0.76
   7 -14   6    0.69    0.27
  -8  14  -6    0.37    0.45
   8 -14   6    1.03    0.26
   8 -14   6    0.86    0.67
  -9  14  -6    2.96    0.53
   9 -14   6    2.64    0.71
 -10  14  -6    0.06    0.28
  10 -14   6    0.04    0.54
 -11  14  -6    1.02    0.27
   5  13  -6    1.13    0.21
  -5 -13   6    1.74    0.43
   4  13  -6    2.13    0.34
  -4 -13   6    2.10    0.39
  -3 -13   6    0.83    0.37
   2  13  -6    7.60    0.56
  -2 -13   6    6.90    0.72
   1  13  -6    8.12    0.64
  -1 -13   6    8.59    0.79
   0  13  -6    0.14    0.29
   0  13  -6    0.64    0.50
   0 -13   6    0.44    0.37
  -1  13  -6   12.38    1.12
  -1  13  -6   10.86    1.38
  -1  13  -6   21.44    2.20
   1 -13   6   16.55    1.24
  -2  13  -6   77.56    4.42
  -2  13  -6   78.07    5.92
   2 -13   6   78.17    3.99
  -3  13  -6   11.45    1.09
  -3  13  -6   13.42    1.84
   3 -13   6   11.74    0.88
  -4  13  -6    2.55    1.27
  -4  13  -6    2.80    0.59
   4 -13   6    3.32    0.61
  -5  13  -6   -0.96    2.04
  -6  13  -6    0.50    0.47
  -6  13  -6    0.61    1.05
   6 -13   6    0.21    0.34
  -7  13  -6    5.35    0.83
  -7  13  -6    2.46    1.22
   7 -13   6    5.42    0.60
   7 -13   6    7.23    1.46
  -8  13  -6   -0.07    0.43
  -8  13  -6   -0.89    0.85
   8 -13   6   -0.55    0.76
   8 -13   6    0.02    0.28
  -9  13  -6    1.74    0.44
 -10  13  -6    0.45    0.34
  10 -13   6    0.61    0.64
 -11  13  -6    0.15    0.30
  11 -13   6    1.08    0.81
   6  12  -6    0.35    0.18
  -6 -12   6   -0.09    0.37
   5  12  -6    3.67    0.36
   5  12  -6    3.63    0.47
  -5 -12   6    3.81    0.55
   4  12  -6    5.06    0.57
   4  12  -6    5.97    0.48
  -4 -12   6    5.34    0.65
   3  12  -6    0.24    0.25
   3  12  -6    0.24    0.37
  -3 -12   6   -0.08    0.39
   2  12  -6   16.40    1.07
   2  12  -6   19.01    1.06
  -2 -12   6   18.77    1.19
   1  12  -6    1.77    0.55
   1  12  -6    1.72    1.32
  -1 -12   6    0.23    0.38
   0  12  -6    1.43    1.26
   0  12  -6    0.63    0.59
   0  12  -6    0.08    0.50
   0 -12   6    1.18    0.45
  -1  12  -6   -0.36    0.94
  -1  12  -6    1.50    0.55
  -1  12  -6    0.90    0.63
   1 -12   6    2.49    0.48
  -2  12  -6   20.93    1.48
  -2  12  -6   19.75    2.18
   2 -12   6   22.20    1.30
  -3  12  -6   26.42    1.66
  -3  12  -6   25.75    2.45
   3 -12   6   25.73    1.51
  -4  12  -6  114.52    5.83
   4 -12   6  114.23    5.77
  -5  12  -6   42.77    2.34
  -5  12  -6   40.16    3.13
   5 -12   6   40.71    2.22
  -6  12  -6   -0.01    0.55
  -6  12  -6    1.54    1.19
   6 -12   6    0.90    0.38
  -7  12  -6   27.13    2.87
  -7  12  -6   24.73    2.14
   7 -12   6   29.87    1.62
  -8  12  -6    0.33    0.86
  -8  12  -6    1.36    0.53
   8 -12   6    0.64    0.27
   8 -12   6    0.71    0.94
  -9  12  -6   -0.17    1.11
  -9  12  -6    0.51    0.45
   9 -12   6    0.44    0.84
 -10  12  -6    2.09    0.44
 -11  12  -6    2.67    0.52
  11 -12   6    3.43    0.66
 -12  12  -6    3.51    0.56
  12 -12   6    2.91    0.58
  -7 -11   6    0.45    0.39
   6  11  -6    0.95    0.20
   6  11  -6    0.79    0.30
  -6 -11   6    1.74    0.40
   5  11  -6    6.62    0.50
   5  11  -6    5.59    0.78
  -5 -11   6    5.83    0.74
   4  11  -6    3.70    0.61
   4  11  -6    4.11    0.50
  -4 -11   6    4.64    0.71
   3  11  -6    6.67    0.61
   3  11  -6    4.24    1.39
   3  11  -6    6.58    0.72
  -3 -11   6    6.06    0.81
   2  11  -6    5.45    1.67
   2  11  -6    6.41    0.75
  -2 -11   6    5.93    0.76
   1  11  -6   10.80    2.05
   1  11  -6    9.92    1.15
   1  11  -6   11.05    1.00
   1  11  -6    9.99    1.11
  -1 -11   6   10.84    0.86
   0  11  -6    0.70    0.59
   0  11  -6   -0.20    0.99
   0  11  -6    0.79    0.55
   0 -11   6    0.45    0.42
  -1  11  -6   27.80    1.66
  -1  11  -6   23.89    2.40
   1 -11   6   25.51    1.50
  -2  11  -6    0.41    0.66
  -2  11  -6   -0.34    0.98
   2 -11   6    0.52    0.38
  -3  11  -6   34.86    2.75
  -3  11  -6   35.00    2.06
   3 -11   6   36.23    1.97
  -4  11  -6   18.53    1.27
  -4  11  -6   14.39    1.94
   4 -11   6   16.31    1.10
  -5  11  -6   31.58    1.93
  -5  11  -6   33.44    2.61
   5 -11   6   31.67    1.78
  -6  11  -6   -0.10    0.53
  -6  11  -6   -0.25    0.94
   6 -11   6    0.75    0.37
  -7  11  -6    2.41    0.63
  -7  11  -6    2.48    1.20
   7 -11   6    2.70    0.41
  -8  11  -6    1.16    1.31
  -8  11  -6    5.32    1.11
   8 -11   6    2.63    0.43
   8 -11   6    4.29    1.41
  -9  11  -6   11.54    1.69
  -9  11  -6   10.10    0.97
   9 -11   6   10.31    1.57
 -10  11  -6    1.46    0.46
 -10  11  -6    0.06    0.76
  10 -11   6    0.53    0.88
 -11  11  -6    0.40    0.35
  11 -11   6    1.35    0.63
 -12  11  -6    2.86    0.58
  12 -11   6    1.35    0.67
   8  10  -6    5.68    0.46
  -8 -10   6    8.16    0.83
   7  10  -6   -0.05    0.16
   7  10  -6    0.31    0.27
  -7 -10   6    0.64    0.36
   6  10  -6   14.07    0.90
   6  10  -6   12.12    0.94
  -6 -10   6   15.02    1.00
   5  10  -6    1.08    0.39
   5  10  -6    0.17    0.27
  -5 -10   6    1.15    0.46
   4  10  -6   20.93    1.20
   4  10  -6   18.41    2.68
  -4 -10   6   18.92    1.49
   3  10  -6    0.49    1.18
   3  10  -6    0.39    0.43
   3  10  -6    0.00    0.28
  -3 -10   6    0.25    0.42
   2  10  -6    9.94    1.17
   2  10  -6    6.85    1.82
  -2 -10   6   12.52    0.88
   1  10  -6   -0.40    0.59
   1  10  -6   -0.20    0.95
  -1 -10   6    0.14    0.40
   0  10  -6   19.41    1.40
   0  10  -6   19.48    1.41
   0  10  -6   21.03    1.99
   0 -10   6   20.11    1.23
  -1  10  -6   17.25    1.93
  -1  10  -6   18.38    1.36
   1 -10   6   18.96    1.16
  -2  10  -6   40.49    2.41
  -2  10  -6   46.98    3.07
   2 -10   6   45.42    2.34
  -3  10  -6   18.16    1.36
  -3  10  -6   23.32    2.05
   3 -10   6   19.61    1.23
  -4  10  -6    0.47    0.90
  -4  10  -6    0.94    0.56
   4 -10   6    1.51    0.40
  -5  10  -6   31.94    2.60
  -5  10  -6   31.03    1.92
   5 -10   6   32.74    1.77
  -6  10  -6   79.24    4.24
   6 -10   6   83.89    4.16
  -7  10  -6    1.26    0.54
  -7  10  -6    0.77    1.13
   7 -10   6    2.07    0.37
  -8  10  -6    1.08    1.00
   8 -10   6    0.13    1.00
  -9  10  -6    2.57    1.18
   9 -10   6    2.84    1.02
 -10  10  -6    0.51    0.98
 -10  10  -6    1.83    0.47
  10 -10   6    0.32    0.91
 -11  10  -6   -0.34    0.36
  11 -10   6   -0.37    0.73
 -12  10  -6    6.34    0.90
  12 -10   6    4.70    0.80
   9   9  -6    0.94    0.39
   8   9  -6    1.59    0.29
  -8  -9   6    1.35    0.41
   7   9  -6    1.81    0.31
   7   9  -6    2.50    0.53
  -7  -9   6    1.88    0.50
   6   9  -6   20.23    1.12
   6   9  -6   20.23    1.25
  -6  -9   6   20.19    1.35
   5   9  -6   12.64    0.88
   5   9  -6   11.81    0.99
   5   9  -6   11.06    2.13
  -5  -9   6   11.33    1.04
   4   9  -6    1.25    1.26
   4   9  -6    3.48    0.52
  -4  -9   6    3.96    0.76
   3   9  -6   56.02    3.11
   3   9  -6   54.49    4.18
  -3  -9   6   57.72    2.97
   2   9  -6    8.48    1.13
   2   9  -6   10.63    1.78
  -2  -9   6    7.01    0.77
   1   9  -6    1.09    0.62
  -1  -9   6    1.19    0.43
   0   9  -6   47.09    2.57
   0   9  -6   48.21    3.11
   0  -9   6   46.79    2.48
  -1   9  -6    4.45    1.16
  -1   9  -6    4.21    1.53
  -1   9  -6    3.69    0.78
   1  -9   6    3.14    0.61
  -2   9  -6   -0.09    0.85
  -2   9  -6    0.84    0.48
   2  -9   6    0.09    0.38
  -3   9  -6   17.21    1.24
  -3   9  -6   19.05    1.77
   3  -9   6   17.79    1.13
  -4   9  -6    0.48    0.52
  -4   9  -6    1.59    1.00
   4  -9   6    0.59    0.37
  -5   9  -6   42.21    2.38
  -5   9  -6   45.63    3.11
   5  -9   6   43.38    2.29
  -6   9  -6    8.17    1.51
   6  -9   6    6.16    0.63
  -7   9  -6   -0.31    0.97
  -7   9  -6    0.15    0.50
  -8   9  -6   66.24    4.33
  -8   9  -6   68.05    3.61
   8  -9   6   71.11    4.11
  -9   9  -6   -0.08    0.95
   9  -9   6    0.56    0.57
 -10   9  -6    0.67    0.90
 -10   9  -6    0.16    0.45
  10  -9   6   -0.63    0.79
  11  -9   6    7.96    1.24
 -12   9  -6    0.86    0.42
  12  -9   6    2.25    0.57
   9   8  -6    0.28    0.25
  -9  -8   6    0.65    0.45
   8   8  -6    0.84    0.39
  -8  -8   6    0.35    0.41
   7   8  -6   16.68    0.96
   7   8  -6   18.34    1.11
  -7  -8   6   16.84    1.24
   6   8  -6    1.19    0.58
   6   8  -6    2.70    0.32
   6   8  -6    0.73    1.19
  -6  -8   6    4.35    1.11
   5   8  -6    0.92    1.25
   5   8  -6    0.91    0.31
  -5  -8   6    0.99    0.51
   4   8  -6    7.67    1.22
   4   8  -6   10.33    0.71
   4   8  -6    9.43    1.86
  -4  -8   6    9.29    0.90
   3   8  -6   12.93    2.05
   3   8  -6   14.89    1.31
  -3  -8   6   14.56    1.02
   2   8  -6    5.69    1.03
  -2  -8   6    6.01    0.70
   1   8  -6   62.27    4.35
   1   8  -6   62.48    3.78
   1   8  -6   61.36    3.29
   0   8  -6    0.59    0.51
   0   8  -6    1.04    1.19
   0   8  -6   -1.27    0.73
   0  -8   6    0.77    0.36
  -1   8  -6    0.05    0.79
  -2   8  -6   92.62    5.12
  -3   8  -6    5.98    1.21
  -3   8  -6    4.07    0.75
  -4   8  -6    3.83    0.80
  -4   8  -6    6.80    1.39
   4  -8   6    4.81    0.70
  -5   8  -6   10.04    1.44
   5  -8   6    8.79    0.73
  -6   8  -6   14.75    1.13
  -6   8  -6   16.07    1.72
   6  -8   6   13.66    1.10
  -7   8  -6    0.73    0.99
   7  -8   6    0.97    1.10
  -8   8  -6   43.90    3.17
  -8   8  -6   40.83    2.39
   8  -8   6   45.94    2.89
  -9   8  -6   16.98    1.98
  -9   8  -6   17.08    1.25
   9  -8   6   18.32    1.90
 -10   8  -6    1.38    0.47
 -10   8  -6    1.35    1.04
  10  -8   6    1.40    0.84
  11  -8   6   17.80    1.59
 -12   8  -6    4.76    0.54
  12  -8   6    6.02    0.85
  10   7  -6   -0.05    0.28
 -10  -7   6    0.13    0.37
   9   7  -6    1.50    0.31
  -9  -7   6    0.81    0.40
   8   7  -6    0.03    0.36
  -8  -7   6    0.47    0.47
   7   7  -6    0.99    0.42
   7   7  -6    0.08    1.10
   7   7  -6    0.45    0.26
  -7  -7   6    1.43    0.56
   6   7  -6    0.85    0.29
   6   7  -6    0.78    0.97
  -6  -7   6    1.03    0.52
   5   7  -6   21.00    2.39
   5   7  -6   21.40    1.18
   5   7  -6   18.15    1.53
  -5  -7   6   23.83    1.41
   4   7  -6   -0.44    0.78
   4   7  -6    0.88    0.69
  -4  -7   6    1.15    0.44
   3   7  -6    1.39    1.01
   3   7  -6    2.88    0.69
   3   7  -6    1.47    1.59
  -3  -7   6    2.32    0.42
   2   7  -6   12.69    1.14
   2   7  -6   13.81    2.27
  -2  -7   6   12.28    0.90
   1   7  -6   71.10    4.94
   1   7  -6   69.25    4.04
   0   7  -6   43.73    3.50
   0   7  -6   42.81    2.70
  -1   7  -6    7.63    1.14
  -2   7  -6    0.52    0.72
  -3   7  -6   15.88    6.86
  -3   7  -6   25.05   14.24
   3  -7   6    7.99    5.16
   3  -7   6    4.45    8.64
  -4   7  -6    4.78    1.11
  -5   7  -6    7.92    1.33
  -5   7  -6    8.29    0.84
  -6   7  -6    1.70    0.52
  -6   7  -6    1.46    0.94
   6  -7   6    1.20    1.04
  -7   7  -6    3.02    1.14
  -7   7  -6    2.16    0.54
   7  -7   6    3.41    1.13
  -8   7  -6    7.40    0.94
  -8   7  -6   11.42    1.70
   8  -7   6    7.44    1.65
   8  -7   6    7.63    0.77
  -9   7  -6   12.56    1.07
  -9   7  -6   11.56    1.76
   9  -7   6   13.94    1.77
 -10   7  -6   21.35    1.32
 -10   7  -6   19.43    1.99
  10  -7   6   20.52    1.85
 -11   7  -6    2.01    0.40
  11  -7   6    1.31    0.68
 -12   7  -6    5.15    0.56
  12  -7   6    5.52    0.84
  10   6  -6    2.34    0.43
 -10  -6   6    1.69    0.42
   9   6  -6    0.99    0.34
  -9  -6   6   -0.65    0.42
   8   6  -6    0.17    0.38
  -8  -6   6    0.47    0.53
   7   6  -6   19.76    1.32
   7   6  -6   19.09    2.34
   7   6  -6   18.09    1.07
  -7  -6   6   21.03    1.38
   6   6  -6    1.48    1.23
   6   6  -6    0.05    0.26
   6   6  -6   -0.02    0.61
  -6  -6   6    0.48    0.52
   5   6  -6    3.88    0.49
   5   6  -6    4.05    1.23
   5   6  -6    2.70    2.17
   5   6  -6    5.52    0.76
  -5  -6   6    3.61    0.77
   4   6  -6    8.43    2.33
   4   6  -6    5.52    0.82
   4   6  -6    6.64    1.40
  -4  -6   6    6.95    0.82
   3   6  -6   -0.61    1.31
   3   6  -6    1.33    0.62
  -3  -6   6    0.43    0.39
   2   6  -6    1.69    1.57
   1   6  -6    0.07    0.74
   1   6  -6    0.49    1.34
   0   6  -6   61.14    3.44
  -1   6  -6  240.08   12.16
  -2   6  -6   28.15    2.00
  -3   6  -6    8.06    1.17
  -4   6  -6   -0.90    8.47
   4  -6   6    5.57    4.76
   4  -6   6    0.80    3.09
   4  -6   6   -0.27    7.33
  -5   6  -6    3.58    1.09
   5  -6   6    3.58    1.04
  -6   6  -6   12.22    1.51
  -6   6  -6   11.14    1.05
   6  -6   6   14.33    1.76
  -7   6  -6   36.71    2.13
  -7   6  -6   35.28    2.69
   7  -6   6   40.88    2.69
  -8   6  -6    1.74    0.59
  -8   6  -6    0.58    0.90
   8  -6   6    3.48    1.04
  -9   6  -6    4.35    1.26
  -9   6  -6    5.25    0.82
   9  -6   6    4.73    1.08
 -10   6  -6   11.88    1.00
 -10   6  -6   11.43    1.75
  10  -6   6   13.25    1.60
 -11   6  -6    0.78    0.37
  11  -6   6    0.72    0.62
  12  -6   6    4.24    0.68
  11   5  -6    0.62    0.30
 -11  -5   6    1.12    0.44
  10   5  -6    0.07    0.27
 -10  -5   6    0.25    0.39
   9   5  -6    0.07    0.37
  -9  -5   6    0.33    0.51
   8   5  -6    1.06    1.29
   8   5  -6    0.40    0.63
  -8  -5   6   -0.30    0.61
   7   5  -6    6.79    1.64
  -7  -5   6    7.94    1.04
   6   5  -6    1.81    2.49
   6   5  -6    0.63    0.64
   6   5  -6   -0.84    0.89
   6   5  -6    0.84    0.31
  -6  -5   6    0.07    0.56
   5   5  -6    4.17    0.79
   5   5  -6    4.81    0.49
   5   5  -6    2.30    1.06
   5   5  -6    2.44    2.21
  -5  -5   6    4.09    0.80
   4   5  -6    0.43    0.82
   4   5  -6   -0.35    0.64
   4   5  -6    2.31    1.89
  -4  -5   6    0.45    0.46
   3   5  -6    0.14    1.50
   2   5  -6   22.64    2.87
   1   5  -6    4.40    1.66
   1   5  -6    2.22    0.71
   0   5  -6   -0.18    0.60
  -1   5  -6   60.27    3.35
  -2   5  -6    2.28    0.75
  -3   5  -6  248.21   12.63
  -4   5  -6   21.13    1.71
  -5   5  -6    1.34    0.80
   5  -5   6    1.57    1.02
  -6   5  -6    5.00    1.15
   6  -5   6    5.57    1.21
  -7   5  -6    1.27    1.01
  -7   5  -6    1.74    0.64
   7  -5   6    1.84    0.41
   7  -5   6    2.22    1.04
  -8   5  -6   10.29    1.60
  -8   5  -6    9.62    1.06
   8  -5   6   10.32    1.68
  -9   5  -6   10.75    1.02
  -9   5  -6   12.48    1.70
   9  -5   6    9.06    1.60
 -10   5  -6   -0.87    0.77
 -10   5  -6    0.26    0.44
  10  -5   6    0.47    0.76
  12  -5   6    1.32    0.47
  11   4  -6    2.64    0.44
 -11  -4   6    2.88    0.46
  10   4  -6    0.44    0.33
 -10  -4   6    0.56    0.47
   9   4  -6   11.66    0.92
  -9  -4   6   13.40    1.11
   8   4  -6    0.93    1.14
   8   4  -6    0.41    0.45
  -8  -4   6    1.18    0.58
   7   4  -6   -0.21    0.87
   7   4  -6   -0.45    0.53
   7   4  -6    0.27    2.64
  -7  -4   6    0.53    0.53
   6   4  -6    0.45    0.92
   6   4  -6   -2.25    1.70
   6   4  -6   -0.35    0.61
  -6  -4   6    1.15    0.53
   5   4  -6    2.31    2.18
   5   4  -6    4.06    0.76
   5   4  -6    3.03    0.97
  -5  -4   6    3.89    0.79
   4   4  -6    0.11    0.74
   4   4  -6    0.07    1.54
   3   4  -6    0.81    1.73
   2   4  -6   -1.04    1.55
   1   4  -6    1.37    0.63
   1   4  -6    2.07    1.39
   0   4  -6   70.10    3.72
  -1   4  -6   12.70    1.15
  -2   4  -6    8.00    1.01
  -3   4  -6   44.17    2.64
  -4   4  -6   28.03    1.97
  -5   4  -6    0.47    0.82
   5  -4   6    0.11    0.24
   5  -4   6    1.08    1.00
  -6   4  -6   21.52    1.92
   6  -4   6   21.22    1.16
   6  -4   6   21.57    2.00
   6  -4   6   21.51    1.25
  -7   4  -6   -0.25    0.89
   7  -4   6    1.28    1.01
   7  -4   6    0.93    0.24
  -8   4  -6    0.30    0.95
   8  -4   6    1.20    1.44
   8  -4   6    0.61    0.24
  -9   4  -6    6.87    1.46
   9  -4   6    7.93    1.38
 -10   4  -6   -0.45    0.81
  10  -4   6    1.01    0.76
  11  -4   6    1.14    0.58
  12  -4   6    0.23    0.60
 -12  -3   6    0.46    0.40
  11   3  -6    6.79    0.55
 -11  -3   6    9.07    0.78
  10   3  -6    0.71    0.32
 -10  -3   6    0.33    0.51
   9   3  -6   -0.33    0.37
  -9  -3   6    0.29    0.56
   8   3  -6    0.51    1.45
   8   3  -6    0.91    3.07
   8   3  -6   -0.21    0.54
  -8  -3   6   -0.09    0.56
   7   3  -6   45.58    3.42
   7   3  -6   58.18    2.97
   7   3  -6   42.55    5.28
  -7  -3   6   46.86    2.71
   6   3  -6   17.44    1.78
   6   3  -6   18.56    3.68
   6   3  -6   18.36    1.52
  -6  -3   6   20.39    1.36
   5   3  -6    4.11    0.96
   5   3  -6    4.11    2.24
   5   3  -6    3.95    0.77
  -5  -3   6    2.99    0.50
   4   3  -6    2.83    2.03
   4   3  -6    3.48    0.96
   3   3  -6    3.95    2.06
   2   3  -6    5.34    1.85
   1   3  -6   28.35    1.73
   1   3  -6   32.27    2.91
   0   3  -6    0.84    0.46
  -1   3  -6   60.17    3.20
  -2   3  -6   12.97    1.28
  -3   3  -6   11.76    1.19
  -4   3  -6    1.62    0.80
   4  -3   6    1.97    0.90
  -5   3  -6   11.44    1.31
   5  -3   6   12.96    0.99
   5  -3   6   11.11    0.71
   5  -3   6   12.32    1.67
   5  -3   6   12.30    1.01
   5  -3   6   11.30    1.45
  -6   3  -6   38.11    2.71
   6  -3   6   38.00    2.09
   6  -3   6   42.57    2.24
   6  -3   6   40.27    2.16
   6  -3   6   40.96    2.78
   6  -3   6   39.34    2.04
  -7   3  -6    3.47    1.11
   7  -3   6    4.23    0.49
   7  -3   6    6.36    1.47
   7  -3   6    5.12    0.75
   7  -3   6    4.72    1.31
  -8   3  -6    4.42    1.22
   8  -3   6    4.60    1.03
   8  -3   6    3.19    0.43
  -9   3  -6    0.74    1.04
   9  -3   6    1.06    0.84
 -10   3  -6    0.63    0.98
  10  -3   6    0.00    0.64
  11  -3   6   -0.20    0.50
 -12  -2   6    3.98    0.76
  11   2  -6    1.00    0.27
 -11  -2   6    1.21    0.51
  10   2  -6    2.40    0.53
 -10  -2   6    3.21    0.61
   9   2  -6   19.28    1.49
   9   2  -6    8.67    4.52
   9   2  -6   20.70    1.29
  -9  -2   6   21.30    1.45
   8   2  -6    2.69    0.67
   8   2  -6    2.66    3.04
  -8  -2   6    4.58    0.92
   7   2  -6    9.41    1.41
   7   2  -6    7.27    1.07
   7   2  -6    7.03    3.08
  -7  -2   6    7.75    1.00
   6   2  -6    4.96    1.07
   6   2  -6    6.08    0.84
   6   2  -6    4.51    2.65
  -6  -2   6    5.24    0.92
   5   2  -6   48.81    4.90
   5   2  -6   47.72    2.95
   5   2  -6   45.89    2.73
  -5  -2   6   49.37    2.58
   4   2  -6   11.68    1.25
   4   2  -6   13.76    2.66
   3   2  -6    5.01    2.25
   2   2  -6   15.58    2.52
   1   2  -6    4.26    1.52
   0   2  -6    1.21    0.37
  -1   2  -6    1.30    0.45
  -2   2  -6   16.78    1.23
   2  -2   6   15.91    1.48
  -3   2  -6   11.09    1.08
   3  -2   6   10.84    1.30
   4  -2   6    5.84    1.13
   5  -2   6   53.29    2.97
   5  -2   6   47.82    2.78
   5  -2   6   64.37    4.56
   5  -2   6   49.09    3.14
   5  -2   6   52.02    2.76
   6  -2   6    0.73    0.70
   6  -2   6   -0.10    0.81
   6  -2   6    0.25    0.92
   6  -2   6   -0.21    0.38
   6  -2   6    1.04    0.75
   6  -2   6   -0.05    0.45
   6  -2   6   -0.33    0.23
  -7   2  -6   21.96    2.11
   7  -2   6   21.33    1.47
   7  -2   6   21.47    2.37
   7  -2   6   23.05    1.88
   7  -2   6   21.61    1.21
   7  -2   6   23.62    1.37
  -8   2  -6    4.34    1.20
   8  -2   6    4.18    0.94
   8  -2   6    4.20    0.76
   8  -2   6    2.98    1.40
   8  -2   6    3.64    0.44
  -9   2  -6    2.43    1.14
   9  -2   6    2.06    0.36
   9  -2   6    2.47    0.80
  10  -2   6    1.14    0.68
  11  -2   6    3.79    0.76
 -12  -1   6    0.62    0.38
  11   1  -6    1.98    0.43
 -11  -1   6    0.86    0.49
  10   1  -6    1.85    0.36
 -10  -1   6    1.53    0.60
   9   1  -6    2.44    3.34
   9   1  -6    5.36    0.92
   9   1  -6    5.12    0.69
  -9  -1   6    5.74    0.95
   8   1  -6    1.19    2.83
   8   1  -6    2.06    0.65
  -8  -1   6    1.49    0.58
   7   1  -6    8.15    1.11
   7   1  -6    7.06    2.98
  -7  -1   6    8.86    1.01
   6   1  -6    0.34    0.67
   6   1  -6    0.38    0.62
   6   1  -6    0.38    1.88
  -6  -1   6    0.38    0.57
   5   1  -6    1.81    0.60
   5   1  -6    1.61    2.07
   5   1  -6    1.08    1.23
   4   1  -6    5.08    0.74
   4   1  -6    4.04    2.00
   3   1  -6    5.44    2.35
   2   1  -6    5.21    2.06
   1   1  -6    0.01    1.19
   0   1  -6    3.74    1.48
  -1   1  -6  111.52   12.86
  -2   1  -6   18.86    1.29
   2  -1   6   18.11    1.59
   3  -1   6   11.21    1.36
   4  -1   6   47.89    2.83
   4  -1   6   45.90    2.37
   4  -1   6   47.84    2.47
   4  -1   6   45.55    2.52
   5  -1   6    8.98    1.45
   5  -1   6    9.56    1.26
   5  -1   6   10.14    0.65
   5  -1   6    7.54    1.40
   5  -1   6    8.90    0.90
   5  -1   6    9.58    0.72
   5  -1   6    8.95    0.99
   6  -1   6    0.71    0.25
   6  -1   6    1.05    0.44
   6  -1   6    0.31    0.79
   6  -1   6    0.99    0.91
   6  -1   6    1.47    0.83
   6  -1   6    0.39    0.44
   6  -1   6    1.59    0.41
   7  -1   6   46.53    2.38
   7  -1   6   44.08    3.61
   7  -1   6   46.12    2.56
   7  -1   6   46.95    2.50
   7  -1   6   46.65    2.89
  -8   1  -6   -1.18    0.83
   8  -1   6    0.78    1.02
   8  -1   6    0.37    0.42
   8  -1   6    0.07    0.24
   8  -1   6   -0.16    0.78
  -9   1  -6   14.96    1.75
   9  -1   6   17.02    1.56
   9  -1   6   17.64    0.95
  10  -1   6    3.26    0.68
 -13   0   6    3.63    0.45
 -12   0   6    2.82    0.57
 -11   0   6    1.51    0.52
  10   0  -6    1.26    0.34
  10   0  -6    1.62    0.47
 -10   0   6    1.35    0.62
   9   0  -6    0.61    0.36
   9   0  -6    0.67    2.86
   9   0  -6    0.69    0.56
  -9   0   6   -0.22    0.57
  -9   0   6    0.07    0.87
   8   0  -6   -0.79    0.58
   8   0  -6   -1.06    2.46
  -8   0   6    0.44    0.58
   7   0  -6    1.67    2.41
   7   0  -6    4.00    0.71
  -7   0   6    3.38    0.60
   6   0  -6   34.34    4.41
   6   0  -6   35.28    2.17
  -6   0   6   36.56    2.07
   5   0  -6    0.16    1.94
   4   0  -6   11.95    2.87
   3   0  -6   36.49    3.62
   2   0  -6   25.30    2.93
   1   0  -6    4.12    1.48
   0   0  -6    7.89    1.88
  -1   0  -6   22.85    1.33
   1   0   6   23.66    1.77
   3   0   6    3.40    0.88
   4   0   6    3.69    0.68
   4   0   6    4.08    0.91
   4   0   6    2.02    0.99
   4   0   6    2.31    1.64
   4   0   6    2.88    0.91
   4   0   6    2.98    0.42
   4   0   6    3.39    0.51
   5   0   6   16.86    1.63
   5   0   6   17.95    2.03
   5   0   6   18.05    1.01
   5   0   6   16.80    1.09
   5   0   6   18.68    1.30
   5   0   6   16.51    1.74
   5   0   6   18.44    1.22
   6   0   6    7.48    1.45
   6   0   6   10.06    0.69
   6   0   6    8.49    1.48
   6   0   6    8.35    1.63
   6   0   6    9.87    0.91
   6   0   6    9.62    1.05
   7   0   6    3.92    0.86
   7   0   6    6.09    1.68
   7   0   6    3.79    0.94
   7   0   6    3.47    0.74
   7   0   6    2.01    0.87
   7   0   6    4.79    0.50
  -8   0  -6    4.91    1.29
   8   0   6    9.06    0.59
   8   0   6    7.98    0.99
   8   0   6    7.61    1.28
   8   0   6   12.42    1.60
   8   0   6    7.61    0.84
   9   0   6    5.46    1.15
   9   0   6    6.39    0.46
  10   0   6    0.46    0.53
 -13   1   6    3.04    0.46
 -12   1   6    0.32    0.34
 -11   1   6   29.09    1.75
  10  -1  -6    0.46    0.45
 -10   1   6   -0.01    0.55
   9  -1  -6   19.29    1.22
   9  -1  -6   27.30    5.16
   9  -1  -6   21.13    1.49
  -9   1   6   20.86    1.55
   8  -1  -6    8.32    1.11
   8  -1  -6    6.28    3.44
  -8   1   6    9.98    1.16
  -8   1   6   10.44    1.24
   7  -1  -6   48.08    2.73
   7  -1  -6   50.63    5.53
  -7   1   6   48.35    2.70
  -7   1   6   47.42    2.90
   6  -1  -6    0.97    2.09
   6  -1  -6    2.20    0.65
  -6   1   6    3.47    0.63
  -6   1   6    3.04    0.65
   5  -1  -6   26.55    1.76
   5  -1  -6   29.32    3.85
   4  -1  -6    6.79    2.40
   3  -1  -6   37.61    3.69
   2  -1  -6   62.26    4.63
   1  -1  -6   25.97    2.80
   0  -1  -6   48.17    3.70
   0   1   6   49.26    2.86
  -1  -1  -6    1.62    1.26
   1   1   6    1.03    0.67
   2   1   6    0.97    0.73
   3   1   6    6.26    1.32
   3   1   6    3.75    0.87
   3   1   6    4.63    0.73
   3   1   6    5.18    0.48
   3   1   6    4.59    1.11
   3   1   6    4.33    0.55
   3   1   6    6.35    1.32
   4   1   6   34.80    2.09
   4   1   6   37.17    1.90
   4   1   6   33.93    2.86
   4   1   6   35.86    2.43
   4   1   6   37.86    2.44
   4   1   6   38.44    1.94
   4   1   6   36.82    2.06
   5   1   6    9.56    0.89
   5   1   6    9.67    1.53
   5   1   6    6.57    0.70
   5   1   6    9.65    1.42
   5   1   6   12.10    1.70
   6   1   6   -0.42    0.48
   6   1   6   -0.59    0.85
   6   1   6   -0.07    0.59
   6   1   6    0.87    0.87
   6   1   6    0.25    0.25
   6   1   6   -0.29    0.42
   7   1   6   -0.24    0.87
   7   1   6    0.99    0.47
   7   1   6    1.36    0.27
   7   1   6    0.37    0.39
   7   1   6    0.88    0.85
   7   1   6    0.15    0.95
  -8  -1  -6    0.08    1.46
   8   1   6    0.13    0.21
   8   1   6   -0.32    0.69
   8   1   6    0.08    0.44
   9   1   6    0.36    0.18
   9   1   6    0.12    0.65
 -13   2   6   -0.09    0.20
 -12   2   6    0.81    0.35
  11  -2  -6   28.60    1.65
 -11   2   6   32.92    1.81
  10  -2  -6   16.05    1.20
 -10   2   6   16.60    1.33
   9  -2  -6   49.75    6.56
   9  -2  -6   52.22    2.80
  -9   2   6   47.64    2.79
   8  -2  -6    2.23    3.88
   8  -2  -6    0.94    0.57
  -8   2   6    1.26    0.63
   7  -2  -6    0.64    2.34
   7  -2  -6    0.54    0.63
  -7   2   6    0.92    0.61
   6  -2  -6    2.82    0.66
   6  -2  -6    0.93    2.17
  -6   2   6    2.33    0.63
   5  -2  -6   16.53    3.12
   5  -2  -6   10.48    1.19
   4  -2  -6    0.73    1.90
   3  -2  -6   61.29    4.88
   2  -2  -6    0.55    1.47
   1  -2  -6   15.46    2.26
   0  -2  -6  134.63    8.10
   0   2   6  139.95    7.27
  -1  -2  -6   11.05    1.88
   1   2   6   12.95    1.37
  -2  -2  -6    7.17    1.62
   2   2   6    9.46    0.74
   2   2   6    9.75    1.49
   2   2   6   11.18    1.66
   2   2   6    9.52    0.65
   2   2   6   12.56    1.46
   2   2   6   10.85    0.98
  -3  -2  -6    1.93    1.26
   3   2   6    2.39    0.47
   3   2   6    1.57    0.81
   3   2   6    1.57    0.95
   3   2   6    2.81    0.45
   3   2   6    3.05    0.55
   3   2   6    1.56    0.97
   3   2   6    3.61    0.58
   4   2   6    0.42    0.25
   4   2   6    0.21    0.88
   4   2   6   -0.02    0.50
   4   2   6   -0.01    0.91
   4   2   6    0.24    0.32
   4   2   6   -0.38    0.43
   4   2   6   -0.22    0.88
   5   2   6   12.81    0.83
   5   2   6   13.51    1.28
   5   2   6   13.35    1.11
   5   2   6   13.33    1.90
   5   2   6   12.60    0.87
   5   2   6   15.99    1.66
   5   2   6   12.52    1.71
   6   2   6   -0.02    0.24
   6   2   6    0.45    0.80
   6   2   6    0.87    0.87
   6   2   6   -1.12    0.61
   6   2   6   -0.17    0.36
   6   2   6   -0.69    0.47
   7   2   6   11.37    0.68
   7   2   6    6.68    1.43
   7   2   6    9.72    1.37
   7   2   6    9.78    0.90
   7   2   6   10.63    1.00
   8   2   6    1.26    0.71
   8   2   6    1.18    0.42
   8   2   6    0.59    0.20
   9   2   6    4.91    0.36
 -13   3   6    0.33    0.30
 -12   3   6    9.09    0.72
  11  -3  -6    6.95    0.75
 -11   3   6    7.16    0.84
  10  -3  -6   -0.39    0.46
 -10   3   6    0.64    0.50
   9  -3  -6   26.38    1.73
   9  -3  -6   20.79    4.93
  -9   3   6   25.74    1.69
   8  -3  -6    1.21    0.64
   8  -3  -6    1.93    3.04
  -8   3   6    0.72    0.60
   7  -3  -6    7.75    3.05
  -7   3   6    4.92    0.92
   6  -3  -6    0.39    2.32
   6  -3  -6    2.22    0.66
  -6   3   6    2.36    0.59
   5  -3  -6   46.52    5.02
   5  -3  -6   39.33    2.27
  -5   3   6   36.66    2.13
   4  -3  -6   19.29    3.15
   3  -3  -6    0.74    1.54
   2  -3  -6    2.10    1.52
   1  -3  -6    8.96    1.92
  -1   3   6    9.11    1.57
   0  -3  -6    0.94    1.29
   0   3   6    0.54    0.86
   0   3   6    0.00    0.53
   0   3   6    1.41    0.34
   0   3   6    0.36    0.87
  -1  -3  -6   35.45    3.32
   1   3   6   36.64    1.97
   1   3   6   35.60    2.54
   1   3   6   43.75    2.06
   1   3   6   38.03    2.65
   1   3   6   36.79    2.56
   2   3   6   46.02    2.31
   2   3   6   45.44    3.54
   2   3   6   46.29    2.34
   2   3   6   45.49    2.48
   2   3   6   45.54    2.89
   2   3   6   41.17    2.42
   2   3   6   45.94    2.85
   3   3   6    8.63    0.72
   3   3   6    8.46    1.25
   3   3   6    8.20    1.56
   3   3   6    7.31    0.97
   3   3   6    7.78    1.50
   3   3   6    9.14    0.64
   3   3   6    8.24    0.87
   4   3   6    1.73    0.35
   4   3   6    1.09    0.30
   4   3   6    1.88    0.58
   4   3   6    1.07    1.00
   4   3   6    0.54    0.42
   4   3   6    0.45    1.03
   4   3   6    0.97    1.00
   5   3   6    0.90    0.56
   5   3   6    0.44    0.79
   5   3   6    0.48    0.32
   5   3   6    0.95    0.41
   5   3   6    0.77    0.97
   5   3   6    1.15    0.29
   5   3   6    1.43    0.97
   6   3   6    0.53    0.89
   6   3   6    0.14    0.24
   6   3   6    0.46    0.93
   6   3   6    0.64    0.94
   6   3   6    0.06    0.49
   6   3   6    0.32    0.43
   7   3   6   13.14    0.78
   7   3   6   10.24    1.42
   7   3   6   14.76    1.08
   8   3   6    1.13    0.19
   9   3   6    0.83    0.17
 -12   4   6    0.50    0.29
  11  -4  -6    0.71    0.55
 -11   4   6    0.96    0.40
  10  -4  -6    2.14    0.50
 -10   4   6    1.40    0.50
   9  -4  -6    6.64    3.90
   9  -4  -6    6.98    1.01
  -9   4   6    6.27    0.91
   8  -4  -6    7.29    3.77
   8  -4  -6    6.37    1.02
  -8   4   6    6.99    0.99
   7  -4  -6   47.42    5.59
   7  -4  -6   46.87    2.73
  -7   4   6   49.85    2.66
   6  -4  -6    0.24    0.58
   6  -4  -6   -0.55    2.08
  -6   4   6   -0.10    0.46
   5  -4  -6   11.62    2.97
   5  -4  -6    7.65    1.08
  -5   4   6    7.51    0.73
  -5   4   6   11.08    1.25
   4  -4  -6   11.08    2.79
   4  -4  -6    7.16    1.28
   3  -4  -6    7.67    2.25
  -3   4   6    8.77    1.30
   2  -4  -6   17.86    2.71
  -2   4   6   16.65    1.16
  -2   4   6   16.59    1.00
  -2   4   6   15.31    1.50
   1  -4  -6    1.46    1.47
  -1   4   6    1.55    0.98
  -1   4   6    1.54    0.86
  -1   4   6    2.07    0.57
  -1   4   6    2.31    0.35
   0   4   6   54.87    3.13
   0   4   6   52.03    3.19
   0   4   6   50.10    2.65
   0   4   6   51.59    2.76
   0   4   6   51.58    3.13
   0   4   6   51.28    2.63
   1   4   6    7.27    1.17
   1   4   6    6.14    0.87
   1   4   6    6.75    0.57
   1   4   6    6.10    1.24
   1   4   6    7.91    1.21
   1   4   6    6.93    0.64
   2   4   6    0.85    0.94
   2   4   6    0.18    0.52
   2   4   6   -0.10    0.82
   2   4   6   -1.07    1.00
   2   4   6    0.79    0.26
   2   4   6    0.19    0.34
   3   4   6    0.47    0.47
   3   4   6    0.00    0.97
   3   4   6    0.66    0.34
   3   4   6    0.59    0.27
   3   4   6   -0.22    0.88
   3   4   6    0.26    0.52
   3   4   6    1.45    0.96
   4   4   6    0.94    0.26
   4   4   6    0.69    0.99
   4   4   6    1.75    0.99
   4   4   6    1.36    0.54
   4   4   6    0.64    0.54
   4   4   6    1.45    1.03
   4   4   6    1.39    0.34
   5   4   6    1.02    0.96
   5   4   6    1.12    0.31
   5   4   6    1.09    0.74
   5   4   6    0.22    0.48
   5   4   6    0.73    0.27
   5   4   6    2.04    0.83
   5   4   6    0.46    0.92
   6   4   6    5.94    0.92
   6   4   6    4.04    0.89
   6   4   6    5.86    1.27
   6   4   6    5.26    0.46
   7   4   6   -0.25    0.43
   7   4   6    0.80    0.22
   8   4   6    0.07    0.15
 -12   5   6    0.00    0.25
  11  -5  -6    0.27    0.35
 -11   5   6    0.48    0.34
  10  -5  -6    0.80    0.44
 -10   5   6   -0.08    0.42
   9  -5  -6    2.41    0.58
   9  -5  -6    3.73    3.05
  -9   5   6    2.18    0.52
   8  -5  -6    2.60    0.58
   8  -5  -6    2.13    3.03
  -8   5   6    1.61    0.52
   7  -5  -6   77.43    4.15
   7  -5  -6   73.22    8.18
  -7   5   6   80.33    4.04
   6  -5  -6    9.45    1.11
   6  -5  -6    9.69    3.18
  -6   5   6    6.73    0.83
  -6   5   6    7.73    0.59
   5  -5  -6    5.28    0.73
   5  -5  -6    4.67    2.53
  -5   5   6    4.64    0.91
  -5   5   6    4.44    0.48
   4  -5  -6    6.31    1.00
   4  -5  -6    7.92    2.52
  -4   5   6    4.98    0.53
  -4   5   6    5.68    0.86
  -4   5   6    6.14    1.36
   3  -5  -6   11.22    2.52
   3  -5  -6    8.06    1.38
  -3   5   6   10.18    1.07
  -3   5   6    7.95    1.25
  -3   5   6    8.18    0.69
   2  -5  -6   14.90    2.43
  -2   5   6    9.38    0.96
  -2   5   6    8.81    1.41
  -2   5   6   10.94    0.75
  -1   5   6    7.38    0.94
  -1   5   6    5.08    1.09
  -1   5   6    7.44    0.58
  -1   5   6    6.72    0.64
   0   5   6   -0.03    0.25
   0   5   6   -0.23    0.46
   0   5   6    0.03    0.96
   0   5   6    0.04    0.34
   0   5   6   -1.36    0.88
   1   5   6    1.91    1.06
   1   5   6    3.29    0.98
   1   5   6    3.24    0.57
   1   5   6    4.26    1.15
   1   5   6    5.05    0.90
   2   5   6   49.47    2.50
   2   5   6   48.31    3.46
   2   5   6   48.94    2.70
   2   5   6   48.30    3.11
   2   5   6   49.45    2.54
   2   5   6   47.14    3.09
   3   5   6   -0.59    0.98
   3   5   6    0.34    0.24
   3   5   6    1.06    0.57
   3   5   6    0.84    0.34
   3   5   6    1.63    1.19
   3   5   6   -0.43    0.89
   4   5   6   12.89    1.67
   4   5   6   15.58    0.87
   4   5   6   13.60    1.87
   4   5   6   16.07    1.30
   4   5   6   13.22    0.89
   4   5   6   14.12    1.86
   5   5   6    0.73    0.48
   5   5   6    0.69    0.85
   5   5   6    0.31    0.79
   5   5   6    0.71    0.22
   6   5   6    0.12    0.18
   6   5   6    0.84    0.44
   6   5   6   -1.30    0.69
   7   5   6    0.18    0.32
   7   5   6    0.67    0.16
   8   5   6    1.45    0.25
  11  -6  -6    5.05    0.58
 -11   6   6    4.64    0.49
  10  -6  -6    2.80    0.50
 -10   6   6    2.76    0.65
   9  -6  -6   -0.01    0.47
  -9   6   6    0.18    0.38
   8  -6  -6   -3.04    4.68
   8  -6  -6    0.32    0.53
  -8   6   6   -0.01    0.47
   7  -6  -6   12.58    3.84
   7  -6  -6   10.74    1.19
   6  -6  -6   13.79    1.34
  -6   6   6   17.61    1.24
   5  -6  -6  308.35   17.56
   5  -6  -6  283.34   14.53
  -5   6   6  295.30   14.64
  -5   6   6  285.92   14.38
   4  -6  -6   14.33    1.37
   4  -6  -6   27.30    3.68
  -4   6   6   14.35    0.89
  -4   6   6   13.35    1.09
  -4   6   6   14.03    1.52
   3  -6  -6    2.34    0.63
  -3   6   6    2.36    0.48
  -3   6   6    2.83    0.87
  -3   6   6    2.56    0.54
  -2   6   6    5.21    1.07
  -2   6   6    3.74    0.55
  -1   6   6    0.34    0.34
  -1   6   6    0.41    0.95
  -1   6   6    0.37    0.48
  -1   6   6    0.31    0.27
   0   6   6    1.07    0.36
   0   6   6    0.82    0.28
   0   6   6   -0.40    0.91
   0   6   6    0.33    0.50
   1   6   6   15.24    1.86
   1   6   6   15.19    0.91
   1   6   6   14.57    1.25
   1   6   6   15.33    0.97
   2   6   6    3.59    0.47
   2   6   6    3.05    0.57
   2   6   6    3.42    0.60
   2   6   6    3.36    1.00
   3   6   6    0.70    0.32
   3   6   6   -0.94    0.94
   3   6   6    0.09    0.51
   3   6   6   -0.01    0.21
   4   6   6    3.90    0.59
   4   6   6    2.64    0.84
   4   6   6    3.52    0.39
   5   6   6    0.77    0.43
   5   6   6    1.02    0.62
   5   6   6    0.65    0.20
   6   6   6    6.33    0.70
   6   6   6    6.91    0.44
   7   6   6    2.95    0.27
 -12   7   6    3.29    0.64
  11  -7  -6    2.37    0.45
 -11   7   6    2.37    0.58
  10  -7  -6    0.82    0.39
   9  -7  -6    5.10    0.80
   8  -7  -6    4.32    0.84
   7  -7  -6    0.50    0.50
   7  -7  -6    0.14    3.63
  -7   7   6    0.30    0.90
   6  -7  -6    0.32    0.53
  -6   7   6    0.50    0.49
  -6   7   6   -0.70    0.76
   5  -7  -6    3.39    0.62
  -5   7   6    2.94    0.47
  -5   7   6    3.62    0.88
  -5   7   6    4.77    0.80
   4  -7  -6   12.00    1.12
  -4   7   6   12.74    1.03
  -4   7   6   11.00    0.79
  -4   7   6   13.10    1.49
   3  -7  -6   57.84    3.19
  -3   7   6   58.62    3.45
  -3   7   6   61.21    3.01
  -3   7   6   57.49    3.12
   2  -7  -6   23.49    1.96
  -2   7   6   22.16    1.51
  -2   7   6   24.78    1.35
  -2   7   6   24.89    2.08
  -1   7   6    0.20    0.26
  -1   7   6    0.67    0.33
  -1   7   6   -0.05    0.49
  -1   7   6   -0.26    0.99
   0   7   6    5.73    1.11
   0   7   6    4.50    0.49
   0   7   6    4.44    0.62
   0   7   6    4.52    0.86
   1   7   6    8.82    1.47
   1   7   6   12.32    0.78
   2   7   6    1.65    0.33
   2   7   6    1.07    0.97
   2   7   6    2.09    0.38
   2   7   6    2.96    0.55
   3   7   6    0.58    0.47
   3   7   6    0.70    0.68
   3   7   6    0.10    0.21
   4   7   6   -0.62    1.06
   4   7   6    0.55    0.45
   4   7   6    0.40    0.26
   5   7   6    0.86    0.55
   5   7   6    1.58    0.38
   5   7   6    1.72    0.26
   6   7   6    2.07    0.22
   6   7   6    1.13    0.33
 -12   8   6    2.10    0.52
  11  -8  -6    4.66    0.45
 -11   8   6    3.81    0.78
  10  -8  -6    1.12    0.35
 -10   8   6    1.58    0.59
   9  -8  -6    0.47    0.40
  -9   8   6   -0.07    0.64
   8  -8  -6   -0.19    0.47
  -8   8   6    0.40    0.72
   7  -8  -6   -0.06    0.51
  -7   8   6   -0.09    0.73
   6  -8  -6    4.57    0.96
  -6   8   6    3.67    0.75
  -6   8   6    5.09    0.92
   5  -8  -6    1.06    0.83
  -5   8   6    1.78    1.04
  -5   8   6    0.60    0.53
   4  -8  -6    7.31    1.09
  -4   8   6    7.90    0.61
  -4   8   6    5.17    1.04
  -4   8   6    7.22    0.89
  -3   8   6   33.49    2.42
  -3   8   6   36.43    2.00
  -3   8   6   33.94    1.83
   2  -8  -6    4.50    0.89
  -2   8   6   10.03    1.67
  -2   8   6    8.10    0.63
  -2   8   6    6.08    1.02
  -1   8   6    2.22    0.54
  -1   8   6    2.89    0.49
  -1   8   6    2.76    0.40
  -1   8   6    2.64    0.98
   0   8   6    0.11    0.47
   0   8   6    0.73    0.30
   0   8   6   -0.26    0.22
   0   8   6    1.24    0.93
   1   8   6    0.46    0.89
   1   8   6    0.22    0.46
   1   8   6   -0.52    0.27
   1   8   6    0.38    0.22
   2   8   6   -0.04    0.20
   2   8   6   -0.36    0.43
   2   8   6    1.78    0.74
   3   8   6    0.69    0.42
   3   8   6    0.39    0.62
   3   8   6    0.33    0.18
   4   8   6    3.46    0.30
   4   8   6    4.16    0.79
   4   8   6    3.46    0.60
   5   8   6    0.38    0.33
   5   8   6    0.55    0.12
  11  -9  -6    1.48    0.29
 -11   9   6    3.05    0.54
  10  -9  -6    1.17    0.28
 -10   9   6    0.62    0.46
   9  -9  -6   -0.02    0.31
  -9   9   6   -0.06    0.51
   8  -9  -6    0.10    0.38
  -8   9   6    0.11    0.61
   7  -9  -6    0.79    0.45
  -7   9   6    2.07    0.67
  -7   9   6    0.88    0.38
   6  -9  -6    0.15    0.45
  -6   9   6    0.30    0.74
  -6   9   6    0.99    0.47
   5  -9  -6    4.78    0.78
  -5   9   6    5.30    0.98
  -5   9   6    5.53    0.78
   4  -9  -6    1.87    0.48
  -4   9   6    1.75    0.47
  -4   9   6    0.80    0.83
   3  -9  -6    0.72    0.45
  -3   9   6    0.29    0.46
  -3   9   6   -0.47    0.92
  -2   9   6    0.04    0.47
  -2   9   6   -0.33    0.83
  -1   9   6   72.04    4.01
  -1   9   6   71.17    3.71
   0   9   6   -0.26    0.41
   0   9   6    0.10    0.19
   0   9   6    0.55    0.73
   1   9   6    3.04    0.34
   1   9   6    2.39    0.53
   1   9   6    5.24    1.18
   2   9   6   29.71    1.74
   2   9   6   27.76    1.58
   2   9   6   27.00    1.43
   3   9   6   -0.16    0.33
   3   9   6    0.19    0.12
   3   9   6    0.50    0.57
   4   9   6    0.19    0.27
  10 -10  -6    2.10    0.40
 -10  10   6    1.94    0.60
   9 -10  -6    0.25    0.27
  -9  10   6    0.89    0.51
   8 -10  -6    0.72    0.31
  -8  10   6    1.06    0.57
   7 -10  -6   16.07    0.99
  -7  10   6   14.43    1.33
   6 -10  -6    3.39    0.57
  -6  10   6    3.20    0.76
  -6  10   6    2.48    0.44
   5 -10  -6    7.26    0.69
  -5  10   6    6.02    1.21
  -5  10   6    7.03    0.74
   4 -10  -6   -0.09    0.36
  -4  10   6    0.27    0.68
  -4  10   6    0.45    0.69
   3 -10  -6   -0.16    0.36
  -3  10   6   -0.55    0.46
  -3  10   6    0.52    0.69
  -2  10   6   -0.07    0.94
  -1  10   6   21.35    1.31
  -1  10   6   22.74    1.60
   0  10   6    1.88    0.64
   0  10   6    1.51    0.39
   1  10   6   23.03    1.37
   1  10   6   25.24    1.62
   2  10   6    4.23    0.59
   9 -11  -6   10.62    0.69
  -9  11   6   11.95    1.32
   8 -11  -6    5.82    0.60
  -8  11   6    5.03    0.91
   7 -11  -6    2.08    0.35
  -7  11   6    1.81    0.65
   6 -11  -6    2.30    0.47
  -6  11   6    1.88    0.45
  -6  11   6    0.80    0.57
   5 -11  -6   14.32    1.05
  -5  11   6   14.90    1.25
  -5  11   6   15.44    1.08
   4 -11  -6    1.20    0.31
  -4  11   6    1.98    0.61
  -4  11   6    1.37    0.39
  -3  11   6    0.16    0.35
  -3  11   6   -0.17    0.51
  -2  11   6    0.36    0.55
  -2  11   6    0.53    0.31
  -1  11   6    0.33    0.53
  -1  11   6    0.24    0.42
   0  11   6   -0.26    0.28
   2 -17   7    0.18    0.30
   3 -17   7    4.00    0.38
   4 -17   7    3.43    0.37
   5 -17   7    2.96    0.36
   1  16  -7    4.86    0.37
  -1 -16   7    3.14    0.53
   0  16  -7   21.58    1.15
   0 -16   7   23.39    1.31
  -1  16  -7   14.01    0.76
   1 -16   7   13.30    0.84
  -2  16  -7    0.37    0.19
   2 -16   7    0.61    0.26
  -3  16  -7    0.63    0.19
  -3  16  -7    0.40    0.35
   3 -16   7    0.36    0.25
  -4  16  -7    0.49    0.19
  -4  16  -7    0.62    0.39
   4 -16   7    0.74    0.27
  -5  16  -7    4.39    0.34
  -5  16  -7    3.76    0.56
   5 -16   7    5.17    0.45
  -6  16  -7    1.23    0.39
   6 -16   7    1.03    0.26
  -7  16  -7    1.55    0.43
  -8  16  -7    1.38    0.45
  -9  16  -7    7.19    0.91
   3  15  -7    0.73    0.22
   2  15  -7    3.24    0.45
  -2 -15   7    4.03    0.57
   1  15  -7    0.58    0.22
  -1 -15   7    1.36    0.32
   0  15  -7    5.32    0.43
   0 -15   7    4.21    0.53
  -1  15  -7    0.75    0.34
   1 -15   7    0.63    0.34
  -2  15  -7   33.61    1.72
  -2  15  -7   32.02    1.81
   2 -15   7   33.31    1.77
  -3  15  -7    1.90    0.45
   3 -15   7    1.27    0.33
  -4  15  -7    0.41    0.80
  -4  15  -7   -0.46    0.42
   4 -15   7    0.16    0.31
  -5  15  -7    1.48    0.46
   5 -15   7    1.98    0.35
  -6  15  -7    2.76    0.47
   6 -15   7    2.82    0.45
  -7  15  -7   -0.30    0.38
   7 -15   7    0.21    0.24
  -8  15  -7   13.58    0.90
  -9  15  -7    0.32    0.43
 -10  15  -7    0.61    0.27
   4  14  -7    0.11    0.19
  -4 -14   7    0.66    0.39
   3  14  -7   -0.14    0.20
  -3 -14   7   -0.55    0.30
   2  14  -7    0.66    0.25
  -2 -14   7    1.24    0.34
   1  14  -7   10.82    0.70
  -1 -14   7   11.10    0.82
   0  14  -7    6.56    0.56
   0 -14   7    6.05    0.67
  -1  14  -7    1.05    0.60
   1 -14   7    1.91    0.40
  -2  14  -7   25.15    1.62
  -2  14  -7   28.39    1.63
   2 -14   7   27.02    1.53
  -3  14  -7    0.59    1.08
  -3  14  -7    0.61    0.54
  -3  14  -7    0.77    0.54
   3 -14   7    0.60    0.38
  -4  14  -7   10.40    1.67
  -4  14  -7    8.93    0.96
   4 -14   7    8.74    0.77
  -5  14  -7    0.08    0.49
  -5  14  -7   -0.83    0.90
   5 -14   7    0.28    0.33
  -6  14  -7   16.49    1.18
  -6  14  -7   12.62    1.82
   6 -14   7   17.05    1.00
  -7  14  -7    0.53    0.99
  -7  14  -7    0.02    0.45
   7 -14   7   -0.02    0.56
   7 -14   7    0.60    0.77
  -8  14  -7    5.07    0.66
   8 -14   7    4.37    0.96
  -9  14  -7    0.21    0.33
   9 -14   7    0.11    0.55
 -10  14  -7    5.85    0.54
  10 -14   7    3.92    0.94
 -11  14  -7    0.32    0.39
   5  13  -7    0.56    0.18
  -5 -13   7    0.25    0.37
   4  13  -7    0.14    0.20
  -4 -13   7    0.59    0.33
   3  13  -7    4.28    0.53
  -3 -13   7    3.79    0.82
   2  13  -7    5.24    0.50
  -2 -13   7    5.47    0.69
   1  13  -7    4.78    0.53
  -1 -13   7    5.19    0.67
   0  13  -7    1.96    0.70
   0 -13   7    0.83    0.41
  -1  13  -7   -0.02    0.54
  -1  13  -7   -0.11    0.49
  -1  13  -7   -0.17    1.18
   1 -13   7    0.08    0.64
  -2  13  -7    0.48    0.98
  -3  13  -7    3.67    1.34
  -3  13  -7    3.86    0.83
   3 -13   7    4.48    0.69
  -4  13  -7    9.97    1.03
  -4  13  -7   10.48    1.83
   4 -13   7   10.10    0.81
  -5  13  -7   22.58    2.65
  -5  13  -7   32.08    2.01
   5 -13   7   32.04    1.74
  -6  13  -7    0.19    1.04
  -6  13  -7    0.18    0.50
   6 -13   7    0.53    0.32
   6 -13   7    1.78    0.88
  -7  13  -7    0.62    0.48
  -7  13  -7   -0.09    0.94
   7 -13   7    0.43    0.30
   7 -13   7   -0.33    0.83
  -8  13  -7   18.37    1.21
   8 -13   7   17.31    1.65
  -9  13  -7    0.24    0.40
   9 -13   7    0.89    0.73
 -10  13  -7    1.96    0.38
  10 -13   7    2.30    0.65
 -11  13  -7    0.43    0.36
  11 -13   7    0.16    0.48
  -6 -12   7   -0.07    0.36
   5  12  -7   -0.22    0.20
   5  12  -7    0.10    0.40
  -5 -12   7   -0.07    0.32
   4  12  -7    3.76    0.50
   4  12  -7    5.25    0.45
  -4 -12   7    3.82    0.64
   3  12  -7    0.26    0.28
   3  12  -7    0.16    0.35
  -3 -12   7    0.66    0.42
   2  12  -7    0.62    0.31
   2  12  -7    0.81    0.38
  -2 -12   7    0.38    0.41
   1  12  -7    8.34    1.07
   1  12  -7    5.00    1.54
  -1 -12   7    8.70    0.79
   0  12  -7    0.36    1.24
   0  12  -7    5.91    0.79
   0  12  -7    3.06    0.68
   0 -12   7    3.27    0.65
  -1  12  -7   20.68    1.49
  -1  12  -7   20.56    1.41
   1 -12   7   20.73    1.33
  -2  12  -7   -0.71    0.85
  -2  12  -7    0.71    0.55
   2 -12   7    0.10    0.41
  -3  12  -7    2.74    0.61
  -3  12  -7    2.68    1.28
   3 -12   7    1.95    0.40
  -4  12  -7   12.20    1.10
  -4  12  -7   11.04    1.79
   4 -12   7   12.62    0.93
  -5  12  -7   12.87    1.12
  -5  12  -7   13.43    1.83
   5 -12   7   11.22    1.69
   5 -12   7   11.73    0.90
  -6  12  -7    4.52    0.89
  -6  12  -7    2.66    1.12
   6 -12   7    4.95    0.58
   6 -12   7    3.92    1.04
  -7  12  -7    4.20    0.83
  -7  12  -7    4.06    1.23
   7 -12   7    3.65    0.98
   7 -12   7    3.52    0.52
  -8  12  -7    8.25    0.88
  -8  12  -7    4.67    1.29
   8 -12   7    7.80    1.48
  -9  12  -7    2.05    0.93
  -9  12  -7    5.30    0.74
   9 -12   7    5.30    1.26
 -10  12  -7    1.27    0.41
  10 -12   7    1.16    0.70
 -11  12  -7   -0.41    0.31
  11 -12   7    0.11    0.59
 -12  12  -7   -0.18    0.39
  12 -12   7   -0.24    0.78
   7  11  -7    0.40    0.22
  -7 -11   7   -0.28    0.38
   6  11  -7    9.62    0.67
   6  11  -7    8.89    0.55
  -6 -11   7    8.97    0.77
   5  11  -7    9.70    0.79
   5  11  -7    9.79    0.64
  -5 -11   7    9.93    0.84
   4  11  -7    0.18    0.39
   4  11  -7    0.05    0.27
  -4 -11   7    0.50    0.45
   3  11  -7    4.43    0.72
   3  11  -7    4.88    1.60
   3  11  -7    5.11    0.53
  -3 -11   7    3.39    0.57
   2  11  -7    1.25    0.64
   2  11  -7    0.38    1.15
  -2 -11   7    1.70    0.46
   1  11  -7    2.46    1.40
   1  11  -7    2.87    0.71
  -1 -11   7    4.33    0.67
   0  11  -7    5.19    1.11
   0 -11   7    5.94    0.77
  -1  11  -7   18.31    2.02
  -1  11  -7   18.30    1.31
   1 -11   7   16.98    1.16
  -2  11  -7    0.95    0.57
  -2  11  -7    0.28    1.13
   2 -11   7    0.31    0.34
  -3  11  -7   -0.04    1.00
  -3  11  -7    0.04    0.51
   3 -11   7    0.19    0.38
  -4  11  -7    1.82    0.57
  -4  11  -7    0.18    0.97
   4 -11   7    3.15    1.10
   4 -11   7    1.67    0.41
  -5  11  -7    0.52    0.51
  -5  11  -7   -0.03    0.94
   5 -11   7    0.14    0.98
   5 -11   7    0.61    0.37
  -6  11  -7   88.32    5.23
  -6  11  -7   88.63    4.48
   6 -11   7   85.83    4.86
   6 -11   7   83.37    4.35
  -7  11  -7   11.80    1.05
  -7  11  -7   10.41    1.76
   7 -11   7   10.47    0.74
   7 -11   7   10.83    1.68
  -8  11  -7   11.57    1.05
  -8  11  -7    9.05    1.69
   8 -11   7    9.99    1.56
  -9  11  -7    0.00    0.86
  -9  11  -7    0.12    0.49
   9 -11   7   -0.26    0.91
 -10  11  -7    3.24    0.67
  10 -11   7    2.91    0.79
 -11  11  -7    8.43    0.70
  11 -11   7    8.05    1.11
 -12  11  -7    6.13    0.66
  12 -11   7    4.66    0.87
   8  10  -7    0.72    0.22
  -8 -10   7    1.00    0.41
   7  10  -7    0.73    0.20
   7  10  -7    0.41    0.28
  -7 -10   7    0.45    0.35
   6  10  -7    7.31    0.65
   6  10  -7    5.55    0.48
  -6 -10   7    6.05    0.74
   5  10  -7    0.02    0.28
   5  10  -7   -0.05    0.36
  -5 -10   7    0.37    0.44
   4  10  -7   13.96    2.28
   4  10  -7    9.48    0.95
   4  10  -7    6.57    1.23
  -4 -10   7   12.25    1.14
   3  10  -7   57.29    3.27
   3  10  -7   61.39    4.53
  -3 -10   7   62.50    3.16
   2  10  -7    8.00    1.12
   2  10  -7    6.12    2.18
  -2 -10   7    5.95    0.76
   1  10  -7   28.91    2.42
  -1 -10   7   29.09    1.65
   0  10  -7   14.89    1.83
   0  10  -7   14.57    1.25
   0 -10   7   14.45    1.03
  -1  10  -7    0.67    1.74
  -1  10  -7    2.07    1.04
  -1  10  -7    1.26    0.54
   1 -10   7    1.90    0.41
  -2  10  -7   -0.37    0.90
  -2  10  -7    0.79    0.54
   2 -10   7    0.64    0.37
  -3  10  -7   -0.52    0.48
  -3  10  -7    1.36    0.97
   3 -10   7    0.25    0.37
  -4  10  -7   21.06    2.07
  -4  10  -7   23.36    1.49
   4 -10   7   23.64    1.34
  -5  10  -7    5.68    1.42
  -5  10  -7    6.48    0.98
   5 -10   7    7.53    0.69
  -6  10  -7    8.53    0.97
  -6  10  -7    7.59    1.65
   6 -10   7    7.81    1.27
   6 -10   7    7.64    0.64
  -7  10  -7   10.03    1.72
  -7  10  -7   10.33    1.03
   7 -10   7    9.13    1.81
  -8  10  -7   10.63    1.82
  -8  10  -7   13.04    1.06
   8 -10   7   11.72    1.77
  -9  10  -7    3.11    1.26
  -9  10  -7    3.64    0.59
   9 -10   7    3.92    0.55
   9 -10   7    4.09    1.03
 -10  10  -7   21.88    2.12
 -10  10  -7   23.47    1.40
  10 -10   7   21.43    1.78
 -11  10  -7    0.03    0.36
  11 -10   7    0.09    0.59
 -12  10  -7    0.78    0.35
  12 -10   7    0.21    0.59
   9   9  -7    3.32    0.48
  -9  -9   7    3.91    0.62
   8   9  -7    0.55    0.27
  -8  -9   7    1.54    0.41
   7   9  -7    1.35    0.37
   7   9  -7    1.52    0.29
  -7  -9   7    1.51    0.45
   6   9  -7    0.38    0.39
   6   9  -7    0.17    0.24
  -6  -9   7   -0.32    0.44
   5   9  -7   12.88    2.65
  -5  -9   7   13.64    1.17
   4   9  -7    0.47    0.28
   4   9  -7   -0.20    1.10
   4   9  -7   -0.34    0.63
  -4  -9   7    1.60    0.51
   3   9  -7   18.40    1.49
   3   9  -7   17.12    2.32
  -3  -9   7   19.97    1.25
   2   9  -7   -0.19    0.62
  -2  -9   7   -0.32    0.36
   1   9  -7    5.40    0.79
  -1  -9   7    5.93    0.70
   0   9  -7   25.00    2.67
   0   9  -7   18.80    1.34
   0   9  -7   19.15    1.81
   0  -9   7   18.48    1.22
  -1   9  -7   42.27    2.77
  -1   9  -7   38.59    2.21
  -1   9  -7   38.23    3.61
   1  -9   7   40.33    2.14
  -2   9  -7    1.18    0.47
  -2   9  -7    0.02    0.85
   2  -9   7   -0.13    0.33
  -3   9  -7   52.71    2.84
  -3   9  -7   55.22    3.40
   3  -9   7   52.25    2.76
  -4   9  -7    0.15    0.90
  -4   9  -7    0.77    0.50
   4  -9   7    1.25    0.38
  -5   9  -7   -0.44    0.93
  -5   9  -7   -0.12    0.51
   5  -9   7   -0.09    0.31
   5  -9   7   -0.56    0.99
  -6   9  -7   41.46    3.14
   6  -9   7   42.75    3.59
  -7   9  -7   11.15    1.68
   7  -9   7    9.81    1.67
  -8   9  -7    0.11    0.88
   8  -9   7    2.13    1.04
  -9   9  -7    4.61    1.30
   9  -9   7    6.85    1.54
   9  -9   7    5.05    0.55
 -10   9  -7   -0.17    1.08
 -10   9  -7    0.42    0.42
  10  -9   7   -0.34    0.82
 -11   9  -7    1.86    0.41
  11  -9   7    1.50    0.66
 -12   9  -7   11.92    0.78
  12  -9   7   10.75    1.00
   9   8  -7    0.24    0.25
  -9  -8   7    0.45    0.39
   8   8  -7    0.93    0.42
  -8  -8   7    1.67    0.45
   7   8  -7    4.06    0.61
   7   8  -7    5.39    0.66
  -7  -8   7    5.11    0.81
   6   8  -7   11.44    0.72
   6   8  -7   10.73    2.09
   6   8  -7   11.77    1.00
  -6  -8   7   10.97    1.18
   5   8  -7   22.02    1.17
   5   8  -7   21.13    2.49
   5   8  -7   18.82    1.53
  -5  -8   7   21.22    1.39
   4   8  -7   20.80    1.63
   4   8  -7   20.58    2.40
  -4  -8   7   21.91    1.38
   3   8  -7    2.02    1.24
   3   8  -7    3.81    0.76
  -3  -8   7    3.20    0.67
   2   8  -7    1.51    0.64
   2   8  -7    0.27    1.41
  -2  -8   7    1.99    0.46
   1   8  -7    5.98    1.22
   1   8  -7    5.24    0.93
   1   8  -7    6.85    2.14
  -1  -8   7    5.76    0.67
   0   8  -7   25.67    1.95
   0   8  -7   22.89    1.85
   0   8  -7   23.72    2.76
   0  -8   7   24.99    1.45
  -1   8  -7    1.97    0.51
  -1   8  -7    0.50    0.84
   1  -8   7    1.10    0.37
  -2   8  -7   30.80    1.83
  -2   8  -7   33.34    2.25
   2  -8   7   32.15    1.74
  -3   8  -7    2.19    0.56
  -3   8  -7    3.41    1.02
   3  -8   7    1.32    0.48
  -4   8  -7    1.64    0.57
  -4   8  -7    1.81    1.03
   4  -8   7    1.01    0.34
   4  -8   7    3.91    1.12
  -5   8  -7   15.30    1.68
  -5   8  -7   14.96    1.11
   5  -8   7   13.45    1.90
  -6   8  -7   23.65    2.05
   6  -8   7   20.76    2.09
  -7   8  -7    9.06    1.55
  -7   8  -7    8.60    0.94
   7  -8   7    7.15    1.65
  -8   8  -7    6.97    1.48
  -8   8  -7    6.35    0.86
   8  -8   7    5.59    0.71
   8  -8   7    6.25    1.28
  -9   8  -7   15.64    1.94
  -9   8  -7   17.81    1.24
   9  -8   7   20.57    1.94
 -10   8  -7   -0.35    0.76
  10  -8   7    0.80    0.88
 -11   8  -7   -0.13    0.35
  11  -8   7   -0.08    0.77
  12  -8   7    3.50    0.72
  10   7  -7    4.24    0.47
 -10  -7   7    4.34    0.68
   9   7  -7   -0.08    0.27
  -9  -7   7   -0.17    0.36
   8   7  -7   14.50    1.00
  -8  -7   7   14.65    1.10
   7   7  -7    0.12    0.43
  -7  -7   7    1.16    0.54
   6   7  -7   -0.09    0.67
   6   7  -7    0.16    0.26
   6   7  -7    0.04    0.89
  -6  -7   7    0.26    0.51
   5   7  -7    5.28    1.48
   5   7  -7    5.95    0.55
   5   7  -7    6.87    1.10
  -5  -7   7    5.19    0.85
   4   7  -7    7.74    1.21
   4   7  -7    3.60    2.16
   4   7  -7    5.02    1.48
  -4  -7   7    6.36    0.80
   3   7  -7   30.05    3.69
   3   7  -7   36.05    2.13
  -3  -7   7   35.84    1.94
   2   7  -7   16.33    2.82
  -2  -7   7   15.12    1.05
   1   7  -7    2.56    1.65
   1   7  -7    2.38    0.91
   1   7  -7    1.84    0.54
  -1  -7   7    2.30    0.39
   0   7  -7    5.97    1.83
   0   7  -7    3.88    1.09
  -1   7  -7    0.82    0.75
  -2   7  -7    4.91    1.06
  -3   7  -7   20.45    1.77
  -4   7  -7    4.45    1.08
  -5   7  -7    4.10    1.16
   5  -7   7    4.09    1.12
  -6   7  -7    1.47    0.53
  -6   7  -7    2.14    0.95
   6  -7   7    1.02    1.06
  -7   7  -7   56.47    3.21
  -7   7  -7   57.55    3.67
   7  -7   7   54.76    3.48
  -8   7  -7    9.11    0.92
  -8   7  -7    9.11    1.46
   8  -7   7    9.63    1.65
   8  -7   7    8.76    0.77
  -9   7  -7    1.40    1.75
  -9   7  -7    0.33    0.46
   9  -7   7   -1.43    1.05
 -10   7  -7   -0.07    0.90
  10  -7   7    2.27    0.86
 -11   7  -7    7.09    0.70
  11  -7   7    6.51    1.09
  12  -7   7    5.62    0.97
  10   6  -7    3.39    0.42
 -10  -6   7    2.09    0.42
   9   6  -7   -0.17    0.29
  -9  -6   7   -0.03    0.41
   8   6  -7    3.96    0.72
  -8  -6   7    4.59    0.89
   7   6  -7    3.41    1.31
  -7  -6   7    2.52    0.58
   6   6  -7   16.51    2.37
   6   6  -7   19.74    1.46
   6   6  -7   15.80    0.98
  -6  -6   7   17.48    1.26
   5   6  -7    0.90    0.29
   5   6  -7    1.49    2.24
   5   6  -7    0.43    0.73
   5   6  -7    1.30    1.07
   4   6  -7   14.81    1.89
   4   6  -7    7.74    2.58
   4   6  -7   14.18    1.34
  -4  -6   7   11.03    1.00
   3   6  -7    1.38    1.74
  -3  -6   7    0.71    0.46
   2   6  -7    4.88    2.02
   1   6  -7    4.09    1.71
   1   6  -7    4.46    0.99
   0   6  -7   40.08    3.50
   0   6  -7   39.77    2.46
  -1   6  -7   33.75    2.14
  -2   6  -7    1.46    0.73
  -3   6  -7   -0.83    0.62
  -4   6  -7   39.27    2.58
  -5   6  -7   -0.43    0.68
   5  -6   7    1.09    1.06
  -6   6  -7    1.40    0.50
  -6   6  -7    0.54    0.88
   6  -6   7   -2.07    0.93
  -7   6  -7    3.83    1.13
  -7   6  -7    3.80    0.61
   7  -6   7    2.92    1.05
   7  -6   7    2.90    0.44
  -8   6  -7   21.97    2.10
  -8   6  -7   21.24    1.41
   8  -6   7   24.28    2.12
   8  -6   7   20.26    1.25
  -9   6  -7    1.05    0.46
  -9   6  -7    2.37    1.54
   9  -6   7    3.18    1.48
 -10   6  -7    6.85    1.33
  10  -6   7    9.57    1.35
 -11   6  -7    3.49    0.73
  11  -6   7    1.08    0.58
  12  -6   7   -0.19    0.41
  11   5  -7    0.49    0.30
 -11  -5   7    0.82    0.43
  10   5  -7    0.98    0.28
 -10  -5   7    0.96    0.41
   9   5  -7    0.00    0.36
  -9  -5   7    0.01    0.47
   8   5  -7    0.30    0.44
  -8  -5   7    0.19    0.51
   7   5  -7    2.45    0.61
   7   5  -7    1.09    1.15
   7   5  -7   -0.12    4.78
  -7  -5   7    1.10    0.54
   6   5  -7    0.28    0.93
   6   5  -7   -1.08    2.21
   6   5  -7   -0.21    0.68
  -6  -5   7    0.13    0.53
   5   5  -7    3.44    0.80
   5   5  -7    3.62    1.18
   5   5  -7    2.65    2.29
  -5  -5   7    4.27    0.63
   4   5  -7    2.19    0.99
   4   5  -7    1.23    1.78
   4   5  -7    1.44    0.71
  -4  -5   7    0.82    0.47
   3   5  -7    1.68    0.62
   3   5  -7    0.85    1.66
  -3  -5   7    1.59    0.43
   2   5  -7   25.89    3.13
   1   5  -7    4.65    0.93
   1   5  -7    7.12    1.96
   0   5  -7    4.00    0.82
  -1   5  -7  100.22    5.27
  -2   5  -7   77.03    4.21
  -3   5  -7    4.22    0.96
  -4   5  -7   24.48   14.47
   4  -5   7   13.31    1.69
   4  -5   7   16.19    8.77
  -5   5  -7    7.04    1.18
   5  -5   7    6.17    1.16
  -6   5  -7   36.54    2.60
   6  -5   7   37.96    2.04
   6  -5   7   35.27    2.55
  -7   5  -7   11.34    1.54
  -7   5  -7   17.13    1.89
   7  -5   7   15.10    0.98
   7  -5   7   18.04    1.94
  -8   5  -7    1.46    1.02
  -8   5  -7    1.89    0.53
   8  -5   7    1.65    1.04
  -9   5  -7   -0.10    0.87
  -9   5  -7    1.05    0.49
   9  -5   7    0.48    0.76
 -10   5  -7    4.93    1.41
  10  -5   7    3.56    0.82
  11  -5   7   -0.23    0.51
  12  -5   7    0.82    0.41
  11   4  -7   -0.11    0.22
 -11  -4   7   -0.25    0.38
  10   4  -7    1.41    0.33
 -10  -4   7    2.57    0.50
   9   4  -7    0.40    0.38
  -9  -4   7   -0.09    0.49
  -8  -4   7    2.00    0.64
   7   4  -7    0.53    4.10
   7   4  -7    1.94    0.68
   7   4  -7    2.34    1.21
  -7  -4   7    1.83    0.58
   6   4  -7   20.67    3.88
   6   4  -7   21.98    2.18
   6   4  -7   23.19    1.69
  -6  -4   7   21.87    1.49
   5   4  -7    1.02    2.23
   5   4  -7    0.11    0.71
   5   4  -7   -0.69    0.71
  -5  -4   7   -0.15    0.45
   4   4  -7    4.24    2.08
   4   4  -7    5.61    1.17
   4   4  -7    5.52    1.14
  -4  -4   7    5.88    0.84
   3   4  -7    7.03    2.28
   2   4  -7   12.17    2.49
   1   4  -7    9.57    2.00
   0   4  -7   18.97    1.30
  -1   4  -7   23.44    1.55
  -2   4  -7    3.81    0.81
  -3   4  -7   23.86    1.73
  -4   4  -7   25.07    1.87
   4  -4   7   26.89    1.42
  -5   4  -7    0.46    0.74
   5  -4   7    0.42    0.35
   5  -4   7    0.54    1.01
   5  -4   7    0.59    0.23
  -6   4  -7    4.58    1.15
   6  -4   7    3.42    0.43
   6  -4   7    3.63    1.10
   6  -4   7    3.78    0.58
  -7   4  -7    3.46    1.11
   7  -4   7    3.02    1.05
   7  -4   7    3.73    0.44
   7  -4   7    4.55    0.46
  -8   4  -7   16.97    1.82
   8  -4   7   14.49    1.70
  -9   4  -7    1.19    0.93
   9  -4   7    0.27    0.79
  10  -4   7    0.90    0.65
  11  -4   7    0.17    0.51
 -12  -3   7    0.24    0.36
  11   3  -7   -0.19    0.30
 -11  -3   7   -0.50    0.37
  10   3  -7    4.87    0.55
 -10  -3   7    5.17    0.82
   9   3  -7    0.99    0.64
   9   3  -7   -0.34    0.37
  -9  -3   7    0.06    0.51
   8   3  -7    4.97    1.00
   8   3  -7    4.99    3.67
  -8  -3   7    6.44    1.04
   7   3  -7    2.04    2.60
   7   3  -7    0.57    0.67
   7   3  -7    1.08    0.95
  -7  -3   7    1.12    0.59
   6   3  -7    3.00    2.57
   6   3  -7    8.68    1.21
   6   3  -7    9.25    1.28
  -6  -3   7    5.96    0.97
   5   3  -7    0.75    0.72
   5   3  -7    0.78    0.73
  -5  -3   7    0.74    0.55
   4   3  -7   59.16    3.16
   4   3  -7   56.96    3.47
   4   3  -7   58.55    5.10
  -4  -3   7   52.71    3.23
   3   3  -7    8.38    2.43
   2   3  -7   -0.12    1.45
   1   3  -7    0.59    1.42
   0   3  -7    7.95    0.73
  -1   3  -7   58.34    3.13
  -2   3  -7    0.69    0.51
  -3   3  -7   18.61    1.43
  -4   3  -7    2.35    0.82
   4  -3   7    2.08    0.88
   4  -3   7    2.62    0.51
   4  -3   7    2.98    0.40
  -5   3  -7    0.76    0.77
   5  -3   7   -0.37    0.44
   5  -3   7    0.30    0.22
   5  -3   7   -0.03    0.91
   5  -3   7    0.06    0.37
   5  -3   7    1.10    0.81
  -6   3  -7    7.75    1.32
   6  -3   7    9.78    1.61
   6  -3   7    8.00    0.58
   6  -3   7    9.64    1.25
   6  -3   7    7.56    1.21
   6  -3   7    8.60    1.00
   6  -3   7    6.91    0.67
  -7   3  -7    2.57    1.01
   7  -3   7    3.81    0.43
   7  -3   7    3.26    0.93
  -8   3  -7    1.17    1.02
   8  -3   7    1.48    0.90
   8  -3   7    1.98    0.28
  -9   3  -7    0.25    0.88
   9  -3   7   -0.82    0.64
  10  -3   7    0.06    0.64
  11  -3   7    3.21    0.64
 -12  -2   7    5.05    0.63
 -11  -2   7    2.35    0.46
  10   2  -7    0.89    0.32
 -10  -2   7    0.05    0.53
   9   2  -7    1.95    3.04
   9   2  -7    1.78    0.43
   9   2  -7    1.96    0.55
  -9  -2   7    1.26    0.59
   8   2  -7    1.48    2.67
   8   2  -7    6.04    1.09
  -8  -2   7    6.44    0.98
   7   2  -7    9.67    1.26
   7   2  -7   11.02    3.43
  -7  -2   7   11.24    1.10
   6   2  -7   24.97    1.97
   6   2  -7   25.11    1.77
   6   2  -7   20.92    3.84
  -6  -2   7   24.21    1.60
   5   2  -7   19.87    4.74
   5   2  -7   17.22    1.45
   5   2  -7   16.65    1.49
  -5  -2   7   17.69    1.67
   4   2  -7   60.75    5.15
   4   2  -7   55.61    3.45
   3   2  -7   13.86    3.08
   2   2  -7   98.46    6.61
   1   2  -7    3.48    1.70
   0   2  -7   11.74    2.14
  -1   2  -7   26.83    1.56
  -2   2  -7   17.00    1.23
  -3   2  -7    3.29    0.75
   3  -2   7    2.23    0.85
  -4   2  -7    1.54    0.74
   4  -2   7    1.69    0.50
   4  -2   7    2.72    0.96
   4  -2   7    1.11    0.69
   4  -2   7    1.38    0.31
   4  -2   7    1.02    0.69
   4  -2   7    1.25    0.32
  -5   2  -7    1.41    0.82
   5  -2   7    2.00    0.37
   5  -2   7    1.71    0.86
   5  -2   7    3.22    0.83
   5  -2   7    2.73    0.99
   5  -2   7    2.59    0.53
   5  -2   7    2.93    0.41
  -6   2  -7   11.80    1.44
   6  -2   7    7.75    0.88
   6  -2   7   11.81    1.93
   6  -2   7    9.66    0.79
   6  -2   7   11.61    1.70
   6  -2   7   11.36    1.60
  -7   2  -7    7.39    1.43
   7  -2   7    7.74    1.76
   7  -2   7    8.89    1.02
   7  -2   7    9.51    0.65
   7  -2   7    8.23    1.54
  -8   2  -7    2.95    1.99
   8  -2   7    5.73    1.51
   8  -2   7    3.80    0.59
  -9   2  -7    2.48    1.29
   9  -2   7    2.27    0.35
   9  -2   7    0.54    0.73
  10  -2   7    0.14    0.56
 -12  -1   7    2.00    0.37
 -11  -1   7    0.29    0.67
  10   1  -7    0.26    0.51
  10   1  -7   -0.09    0.31
 -10  -1   7    0.67    0.56
   9   1  -7    1.25    0.63
   9   1  -7   -1.32    3.52
  -9  -1   7    2.31    0.65
   8   1  -7    0.24    2.69
   8   1  -7    3.44    0.70
  -8  -1   7    2.46    0.64
   7   1  -7    1.92    2.47
   7   1  -7    1.79    0.92
  -7  -1   7    1.81    0.71
   6   1  -7    4.28    0.78
   6   1  -7    2.57    2.35
  -6  -1   7    4.65    0.66
  -5  -1   7    2.73    0.62
   4   1  -7   44.43    2.56
   4   1  -7   48.30    4.54
   3   1  -7   23.95    3.24
   2   1  -7   52.40    4.44
   1   1  -7    2.31    1.70
   0   1  -7   27.01    2.86
  -1   1  -7   83.88   13.10
  -2   1  -7    0.38    0.50
   2  -1   7    0.92    0.68
  -3   1  -7    3.68    0.82
   3  -1   7    2.98    0.42
   3  -1   7    3.84    1.09
   3  -1   7    3.34    0.83
  -4   1  -7   29.27    2.79
   4  -1   7   32.77    2.21
   4  -1   7   31.26    2.61
   4  -1   7   29.07    1.93
   4  -1   7   35.56    1.72
   4  -1   7   33.78    2.31
   4  -1   7   34.10    1.92
  -5   1  -7   14.99    1.50
   5  -1   7   13.36    1.21
   5  -1   7   14.19    0.94
   5  -1   7   14.83    1.47
   5  -1   7   13.79    0.86
   5  -1   7   12.97    1.81
   5  -1   7   14.25    1.09
   5  -1   7   15.44    1.62
  -6   1  -7    2.22    1.75
   6  -1   7    1.02    0.90
   6  -1   7    0.55    0.27
   6  -1   7    0.82    1.12
   6  -1   7    0.28    0.81
   6  -1   7    0.59    0.50
   6  -1   7    1.41    0.51
   6  -1   7    1.54    0.60
  -7   1  -7   11.93    1.59
   7  -1   7   11.93    0.75
   7  -1   7   10.76    1.63
   7  -1   7   10.41    1.79
   7  -1   7   11.51    1.07
  -8   1  -7    0.73    1.00
   8  -1   7   -0.18    1.08
   8  -1   7    0.90    0.78
   8  -1   7    0.20    0.21
   9  -1   7    0.49    0.20
   9  -1   7    1.39    0.68
  10  -1   7    7.34    0.91
 -12   0   7   20.54    1.18
 -11   0   7    1.42    0.50
  10   0  -7    0.72    0.47
  10   0  -7    0.81    0.33
 -10   0   7    1.33    0.57
   9   0  -7    6.18    1.02
   9   0  -7    2.05    3.19
   9   0  -7    6.53    1.22
  -9   0   7    6.20    1.00
   8   0  -7    1.36    2.78
   8   0  -7    0.58    0.64
  -8   0   7    0.74    0.62
   7   0  -7    0.97    2.69
   7   0  -7    0.49    0.88
   6   0  -7    0.24    2.27
   6   0  -7   -0.09    0.65
  -6   0   7    1.16    0.56
   5   0  -7    5.99    3.46
  -5   0   7    4.28    0.87
   4   0  -7   13.39    2.87
   3   0  -7   22.91    3.28
   2   0  -7   -0.91    1.48
   1   0  -7    2.81    1.62
   0   0  -7   20.25    2.47
  -1   0  -7    9.58    2.02
  -2   0  -7   11.23    0.94
   2   0   7   11.45    1.39
   2   0   7   10.35    1.69
   3   0   7    9.18    1.46
   3   0   7   11.27    2.23
   3   0   7    9.93    1.44
   3   0   7    9.29    1.75
   3   0   7   11.24    0.81
   3   0   7   10.07    0.67
   4   0   7   12.04    0.74
   4   0   7   10.53    1.60
   4   0   7   10.74    1.09
   4   0   7   12.17    0.83
   4   0   7   10.78    1.59
   4   0   7   11.49    1.01
   4   0   7   11.21    1.51
   5   0   7   41.99    2.39
   5   0   7   42.02    2.20
   5   0   7   40.57    2.21
   5   0   7   43.22    2.35
   5   0   7   47.63    2.93
   5   0   7   43.83    2.81
   5   0   7   38.90    3.28
  -6   0  -7   28.04    2.32
   6   0   7   28.02    2.75
   6   0   7   28.81    2.15
   6   0   7   30.36    1.86
   6   0   7   25.00    1.76
   6   0   7   28.43    2.20
   6   0   7   31.77    1.59
   6   0   7   32.85    1.80
  -7   0  -7   -1.06    1.58
   7   0   7    0.51    0.97
   7   0   7    0.00    0.47
   7   0   7   -0.14    0.23
   7   0   7    0.61    0.78
   7   0   7    0.72    1.10
  -8   0  -7   19.93    2.39
   8   0   7   24.76    1.27
   8   0   7   22.86    1.80
   9   0   7    3.62    0.34
   9   0   7    1.96    0.68
 -12   1   7    9.99    0.72
 -11   1   7    7.34    0.85
  10  -1  -7   -0.38    0.46
 -10   1   7   -0.35    0.52
   9  -1  -7    4.59    3.47
   9  -1  -7    1.31    0.59
  -9   1   7    0.96    0.60
   8  -1  -7    1.06    2.68
   8  -1  -7    0.24    0.74
  -8   1   7    0.66    0.62
   7  -1  -7   40.10    2.34
   7  -1  -7   34.88    5.10
   6  -1  -7   25.14    4.03
   6  -1  -7   25.21    1.77
  -6   1   7   27.02    1.72
   5  -1  -7    6.45    2.71
   5  -1  -7   10.36    1.22
  -5   1   7   10.28    1.06
   4  -1  -7   10.76    2.90
   3  -1  -7   -0.64    1.62
   2  -1  -7   -0.66    1.36
   1  -1  -7    8.92    2.26
   0  -1  -7   10.39    2.13
  -1  -1  -7   41.97    3.38
   1   1   7   36.12    2.00
   1   1   7   40.99    2.59
   1   1   7   37.12    2.41
  -2  -1  -7    0.84    1.30
   2   1   7    1.68    0.78
   2   1   7    2.74    0.93
   2   1   7    1.69    0.55
   2   1   7    2.75    0.41
   2   1   7    0.73    1.37
  -3  -1  -7   -0.30    1.19
   3   1   7    0.29    0.24
   3   1   7    0.03    0.83
   3   1   7    0.20    0.79
   3   1   7    0.27    0.36
   3   1   7   -0.17    0.86
   3   1   7    0.65    0.50
  -4  -1  -7   17.46    2.31
   4   1   7   13.28    1.19
   4   1   7   13.65    1.10
   4   1   7   12.89    1.67
   4   1   7   13.79    0.83
   4   1   7   12.37    0.90
   4   1   7   12.32    1.81
   4   1   7   12.76    1.57
   5   1   7    3.29    0.49
   5   1   7    2.01    1.21
   5   1   7    2.57    0.51
   5   1   7    4.35    0.98
   5   1   7    2.14    0.97
   5   1   7    4.12    0.59
   5   1   7    2.67    0.39
  -6  -1  -7    1.68    1.06
   6   1   7    1.49    0.90
   6   1   7    4.16    0.53
   6   1   7    3.27    0.92
   6   1   7    6.74    1.71
   6   1   7    3.54    0.59
   6   1   7    4.18    0.49
   7   1   7    4.34    0.89
   7   1   7    4.44    0.44
   7   1   7    3.53    0.82
   7   1   7    5.04    0.87
   8   1   7    0.49    0.72
   8   1   7    0.12    0.20
   9   1   7   -0.20    0.15
   9   1   7    0.07    0.54
 -12   2   7    6.94    0.58
  11  -2  -7    6.44    0.68
 -11   2   7    7.00    0.76
  10  -2  -7   12.53    1.07
 -10   2   7   10.51    1.09
   9  -2  -7   21.46    1.58
   9  -2  -7   22.72    5.32
  -9   2   7   23.31    1.59
   8  -2  -7   67.68    3.62
  -8   2   7   66.43    3.58
   7  -2  -7   -0.68    2.32
   7  -2  -7    0.53    0.65
  -7   2   7    0.38    0.58
   6  -2  -7    1.29    2.28
   6  -2  -7    1.13    0.62
  -6   2   7    1.42    0.57
   5  -2  -7    0.56    0.58
   5  -2  -7   -0.28    2.03
  -5   2   7    0.30    0.49
   4  -2  -7   17.83    1.41
   4  -2  -7   14.87    3.03
   3  -2  -7   22.35    3.10
   2  -2  -7   15.07    2.59
  -2   2   7   21.37    2.29
   1  -2  -7   26.42    2.96
  -1   2   7   24.12    1.83
  -1   2   7   23.89    1.99
  -1   2   7   24.83    1.34
   0  -2  -7    1.58    1.62
   0   2   7    2.24    0.96
   0   2   7    1.29    0.85
   0   2   7    3.09    0.39
  -1  -2  -7    0.73    1.33
   1   2   7    0.53    0.25
   1   2   7    0.40    0.73
   1   2   7   -0.83    0.66
   1   2   7   -0.22    0.91
   1   2   7   -0.53    0.84
   1   2   7    0.75    0.32
  -2  -2  -7    1.11    1.54
   2   2   7    3.93    0.81
   2   2   7    1.65    1.61
   2   2   7    2.89    0.44
   2   2   7    4.14    1.01
   2   2   7    4.51    0.55
   2   2   7    2.19    1.00
   3   2   7   15.19    1.72
   3   2   7   16.54    1.75
   3   2   7   14.35    1.81
   3   2   7   15.40    0.92
   3   2   7   15.39    1.25
   3   2   7   16.04    0.99
   4   2   7    5.92    0.53
   4   2   7    5.18    0.97
   4   2   7    5.20    0.62
   4   2   7    5.17    1.08
   4   2   7    6.55    1.47
   4   2   7    4.28    1.04
   5   2   7    2.29    0.38
   5   2   7    2.78    0.98
   5   2   7    3.77    1.26
   5   2   7    3.26    0.46
   5   2   7    2.94    0.89
   5   2   7    2.62    0.55
   6   2   7    0.24    0.48
   6   2   7    0.04    0.82
   6   2   7   -0.78    0.84
   6   2   7   -0.05    1.00
   6   2   7    0.27    0.24
   7   2   7    2.16    0.44
   7   2   7    1.86    0.26
   7   2   7    1.33    0.81
   8   2   7    0.45    0.18
   8   2   7   -0.54    0.59
  11  -3  -7    0.45    0.36
 -11   3   7    0.49    0.37
  10  -3  -7   21.11    1.37
 -10   3   7   19.00    1.31
   9  -3  -7    0.43    0.65
   9  -3  -7    1.13    2.99
  -9   3   7    0.08    0.50
   8  -3  -7   71.03    3.81
   8  -3  -7   71.19    7.30
  -8   3   7   70.98    3.74
   7  -3  -7    0.67    0.63
   7  -3  -7    1.33    2.69
  -7   3   7    0.36    0.51
   6  -3  -7   40.31    2.32
   6  -3  -7   45.88    5.18
  -6   3   7   36.35    2.15
   5  -3  -7   -0.01    0.62
   5  -3  -7    1.18    2.07
  -5   3   7    0.25    0.29
   4  -3  -7    4.23    2.36
   4  -3  -7    5.69    0.80
  -4   3   7    4.92    0.55
   3  -3  -7    1.50    1.79
  -3   3   7    1.64    0.35
  -3   3   7    1.18    0.73
   2  -3  -7    5.07    2.02
  -2   3   7    4.25    0.52
  -2   3   7    3.17    0.79
   1  -3  -7    2.25    1.63
  -1   3   7    2.27    0.32
  -1   3   7    3.42    0.77
  -1   3   7    1.90    0.91
  -1   3   7    1.84    0.85
   0  -3  -7    1.17    1.52
   0   3   7    2.34    0.52
   0   3   7    1.54    0.90
   0   3   7    1.74    0.93
   0   3   7    2.62    0.39
   0   3   7    1.91    0.28
   1   3   7   30.98    1.70
   1   3   7   31.37    2.41
   1   3   7   32.19    2.30
   1   3   7   32.78    2.27
   1   3   7   30.59    1.84
   1   3   7   30.81    1.64
   2   3   7    3.41    1.14
   2   3   7    3.24    1.13
   2   3   7    1.80    0.54
   2   3   7    2.32    1.05
   2   3   7    1.85    0.35
   2   3   7    1.86    0.30
   3   3   7    0.46    1.03
   3   3   7   -0.10    0.86
   3   3   7    1.85    0.58
   3   3   7    0.83    0.95
   3   3   7    1.41    0.36
   3   3   7    1.11    0.27
   4   3   7   -0.19    0.91
   4   3   7   -1.44    0.96
   4   3   7    1.41    1.02
   4   3   7    0.32    0.23
   4   3   7    0.09    0.33
   4   3   7   -0.13    0.53
   5   3   7    0.32    0.34
   5   3   7   -0.03    0.95
   5   3   7    1.12    1.05
   5   3   7    0.24    0.31
   6   3   7    0.60    0.82
   6   3   7    0.79    0.79
   6   3   7   -0.35    0.45
   6   3   7    0.21    0.23
   7   3   7    2.15    0.50
   7   3   7    1.55    0.68
   7   3   7    2.68    0.32
   8   3   7    0.06    0.15
 -12   4   7    0.35    0.25
  11  -4  -7   12.27    0.85
 -11   4   7   10.50    0.80
  10  -4  -7    0.99    0.46
 -10   4   7    0.15    0.39
   9  -4  -7    1.34    0.58
   9  -4  -7    2.95    4.28
  -9   4   7    1.06    0.47
   8  -4  -7   10.54    1.15
   8  -4  -7   10.43    3.42
  -8   4   7   11.94    0.99
   7  -4  -7   15.46    3.78
   7  -4  -7   14.32    1.27
  -7   4   7   13.58    1.05
   6  -4  -7   36.97    4.81
   6  -4  -7   32.68    2.06
  -6   4   7   33.53    1.74
   5  -4  -7   -1.76    1.77
   5  -4  -7    1.09    0.65
  -5   4   7    1.41    0.28
   4  -4  -7    0.36    0.65
   4  -4  -7   -0.22    1.75
  -4   4   7   -0.24    0.71
  -4   4   7    0.27    0.27
   3  -4  -7    0.73    0.70
  -3   4   7    1.83    0.81
  -3   4   7    0.80    0.52
  -3   4   7    1.00    0.32
   2  -4  -7    1.09    1.90
  -2   4   7   -0.42    0.44
  -2   4   7    0.42    0.78
  -2   4   7    0.03    0.30
   1  -4  -7   -0.78    1.59
  -1   4   7   -0.76    0.91
  -1   4   7    0.88    0.47
  -1   4   7   -0.39    0.28
  -1   4   7    0.29    0.93
   0   4   7    2.64    0.38
   0   4   7    2.65    0.55
   0   4   7    1.60    1.04
   0   4   7    2.60    0.43
   0   4   7    3.14    1.12
   1   4   7   11.42    0.74
   1   4   7    8.55    1.65
   1   4   7   10.20    1.10
   1   4   7   10.89    1.67
   1   4   7   13.21    1.54
   1   4   7    9.61    0.81
   2   4   7    8.23    1.03
   2   4   7    7.72    1.68
   2   4   7   11.76    1.67
   2   4   7    8.69    0.73
   2   4   7    9.51    1.72
   2   4   7    8.14    0.65
   3   4   7   -0.19    0.32
   3   4   7    0.21    1.04
   3   4   7   -0.35    0.99
   3   4   7   -0.27    0.22
   3   4   7   -0.01    0.51
   3   4   7    0.41    1.00
   4   4   7    5.00    0.65
   4   4   7    8.12    0.59
   4   4   7    8.57    1.72
   4   4   7    4.11    1.04
   4   4   7    8.18    1.65
   4   4   7    4.92    1.35
   5   4   7   -0.33    0.45
   5   4   7    0.33    0.82
   5   4   7    0.21    0.22
   5   4   7   -0.13    0.26
   5   4   7    0.26    0.81
   6   4   7   -0.07    0.70
   6   4   7    0.27    0.63
   6   4   7    0.20    0.20
   6   4   7    0.76    0.43
   7   4   7    3.40    0.58
   7   4   7    2.92    0.29
   8   4   7    0.27    0.15
 -12   5   7    0.17    0.40
  11  -5  -7    1.83    0.35
 -11   5   7    0.84    0.27
  10  -5  -7    0.33    0.39
 -10   5   7    0.26    0.31
   9  -5  -7   -0.30    0.46
  -9   5   7    0.22    0.38
   8  -5  -7    0.82    0.76
   8  -5  -7   -1.48    2.61
  -8   5   7   -0.45    0.40
   7  -5  -7    0.93    2.66
   7  -5  -7    0.10    0.59
   6  -5  -7   37.15    4.94
   6  -5  -7   31.67    2.04
  -6   5   7   33.69    1.73
   5  -5  -7   10.25    1.15
   5  -5  -7   11.14    3.30
  -5   5   7    9.70    1.45
  -5   5   7    9.34    0.67
   4  -5  -7    2.02    2.45
   4  -5  -7    3.18    0.66
  -4   5   7    3.03    0.57
  -4   5   7    3.32    0.86
  -4   5   7    3.08    0.49
   3  -5  -7   29.41    1.88
   3  -5  -7   40.20    3.96
  -3   5   7   26.19    1.65
  -3   5   7   30.80    2.07
  -3   5   7   29.36    1.73
  -2   5   7    0.57    0.45
  -2   5   7    0.33    0.30
  -2   5   7    0.32    0.87
  -1   5   7   27.17    2.19
  -1   5   7   28.42    1.49
  -1   5   7   27.21    1.70
  -1   5   7   29.13    1.55
   0   5   7    0.92    0.51
   0   5   7    0.72    0.88
   0   5   7    0.64    0.34
   0   5   7    0.27    0.26
   1   5   7    5.82    0.53
   1   5   7    4.51    1.04
   1   5   7    5.49    0.96
   1   5   7    5.72    0.64
   1   5   7    8.31    1.71
   2   5   7   -0.14    0.33
   2   5   7   -0.06    0.48
   2   5   7    0.16    0.89
   2   5   7    0.67    0.98
   2   5   7    0.06    0.24
   3   5   7   17.54    1.83
   3   5   7   17.37    1.02
   3   5   7   20.11    1.93
   3   5   7   17.67    1.06
   3   5   7   18.78    1.33
   4   5   7   -0.67    0.86
   4   5   7    0.66    0.23
   4   5   7    0.78    0.52
   4   5   7    0.67    0.74
   4   5   7    0.93    0.29
   5   5   7    6.79    0.80
   5   5   7    5.48    1.13
   5   5   7    5.51    0.45
   6   5   7    0.06    0.33
   6   5   7    0.00    0.15
   7   5   7    0.24    0.14
 -12   6   7   -0.33    0.33
  11  -6  -7    2.31    0.46
 -11   6   7    1.68    0.54
  10  -6  -7    1.89    0.43
   9  -6  -7    0.27    0.45
   8  -6  -7    2.03    0.54
   7  -6  -7    1.07    3.45
   7  -6  -7    2.60    0.62
  -7   6   7    4.15    0.98
   6  -6  -7    4.76    0.75
   6  -6  -7    0.46    2.99
  -6   6   7    3.99    0.90
   5  -6  -7    6.58    1.05
  -5   6   7    5.65    0.97
  -5   6   7    5.81    0.86
  -5   6   7    5.12    0.52
   4  -6  -7    2.32    0.64
  -4   6   7    1.77    0.33
  -4   6   7    1.18    0.83
  -4   6   7    1.01    0.54
   3  -6  -7   10.78    1.12
  -3   6   7   10.77    1.50
  -3   6   7    9.84    0.73
  -3   6   7    9.95    0.98
  -2   6   7   39.97    2.08
  -2   6   7   39.59    2.21
  -2   6   7   38.47    2.67
  -1   6   7    2.56    0.39
  -1   6   7    2.95    0.57
  -1   6   7    3.09    1.16
  -1   6   7    2.65    0.33
   0   6   7    1.09    0.91
   0   6   7    0.52    0.25
   0   6   7   -0.26    0.49
   0   6   7    0.16    0.34
   1   6   7    4.18    0.57
   1   6   7    4.39    1.10
   1   6   7    4.11    0.56
   1   6   7    3.68    0.85
   2   6   7    3.17    0.59
   2   6   7    2.06    0.39
   2   6   7    3.61    1.05
   2   6   7    2.85    0.39
   3   6   7   10.84    1.55
   3   6   7   11.83    1.06
   3   6   7   11.63    0.71
   3   6   7   11.88    0.75
   4   6   7    1.68    0.67
   4   6   7    1.89    0.45
   4   6   7    1.39    0.23
   5   6   7    0.94    0.55
   5   6   7    0.50    0.16
   5   6   7    0.25    0.36
   6   6   7    0.23    0.33
   6   6   7   -0.02    0.12
 -12   7   7    3.93    0.70
  11  -7  -7    1.35    0.34
 -11   7   7    1.57    0.50
  10  -7  -7    5.35    0.61
 -10   7   7    5.91    0.93
   9  -7  -7    3.58    0.70
  -9   7   7    1.25    0.68
   8  -7  -7   13.22    1.06
  -8   7   7   11.95    1.38
   7  -7  -7    1.21    0.51
  -7   7   7    1.01    0.79
   6  -7  -7   14.49    1.22
  -6   7   7   17.39    1.53
   5  -7  -7   -0.54    0.70
  -5   7   7    0.01    0.49
  -5   7   7   -0.36    1.03
  -5   7   7    0.72    0.34
   4  -7  -7   10.18    1.08
  -4   7   7   11.55    1.75
  -4   7   7    9.77    0.71
  -4   7   7   11.40    0.95
   3  -7  -7   53.01    2.76
  -3   7   7   49.82    2.57
  -3   7   7   49.48    2.68
  -3   7   7   46.86    3.08
  -2   7   7    1.95    0.38
  -2   7   7    2.42    0.53
  -2   7   7    3.06    1.16
  -1   7   7   -0.39    2.00
  -1   7   7    0.88    0.70
   0   7   7    1.97    0.28
   0   7   7    1.92    1.02
   0   7   7    2.85    0.50
   0   7   7    1.67    0.53
   1   7   7   18.77    1.31
   1   7   7   19.90    1.11
   1   7   7   18.01    1.78
   1   7   7   18.65    1.04
   2   7   7    6.89    0.54
   2   7   7    6.53    0.49
   2   7   7    5.36    0.83
   2   7   7    6.78    1.34
   3   7   7    0.73    0.84
   3   7   7    1.43    0.46
   3   7   7    1.03    0.21
   4   7   7    0.54    0.49
   4   7   7    0.13    0.15
   4   7   7    0.61    0.35
   5   7   7    1.49    0.38
   5   7   7    2.23    0.20
  11  -8  -7    1.62    0.30
 -11   8   7    3.47    0.70
  10  -8  -7    2.83    0.46
 -10   8   7    1.83    0.51
   9  -8  -7    3.45    0.63
  -9   8   7    3.21    0.64
   8  -8  -7    1.40    0.45
  -8   8   7    0.33    0.61
   7  -8  -7    6.68    0.91
  -7   8   7    6.30    1.16
   6  -8  -7    1.19    0.53
  -6   8   7    0.05    0.73
  -6   8   7    1.38    0.61
   5  -8  -7    0.86    0.51
  -5   8   7    0.42    0.82
  -5   8   7    0.85    0.47
   4  -8  -7    3.01    0.55
  -4   8   7    3.11    0.45
  -4   8   7    1.81    0.86
  -4   8   7    2.76    0.51
   3  -8  -7    0.14    0.46
  -3   8   7   -0.16    0.45
  -3   8   7    0.12    0.27
  -3   8   7    1.10    0.90
  -2   8   7    6.40    0.56
  -2   8   7    5.85    0.84
  -2   8   7    7.54    1.44
  -1   8   7   15.49    1.13
  -1   8   7   14.79    0.91
   0   8   7    6.55    1.28
   0   8   7    6.35    0.53
   0   8   7    4.25    0.77
   0   8   7    5.06    0.41
   1   8   7    2.01    0.32
   1   8   7    2.07    0.47
   1   8   7    1.79    0.68
   2   8   7    5.55    0.73
   2   8   7    5.06    0.38
   2   8   7    5.91    1.01
   3   8   7    0.44    0.51
   3   8   7    0.90    0.15
   3   8   7    1.18    0.36
   4   8   7    0.30    0.32
  10  -9  -7   12.10    0.75
 -10   9   7   11.86    1.03
   9  -9  -7    0.14    0.29
  -9   9   7    0.39    0.49
   8  -9  -7    0.11    0.32
  -8   9   7   -0.40    0.52
   7  -9  -7    0.41    0.38
  -7   9   7   -0.39    0.78
   6  -9  -7    2.36    0.60
  -6   9   7    1.60    0.74
  -6   9   7    1.38    0.44
   5  -9  -7   -0.66    0.53
  -5   9   7   -0.26    0.75
  -5   9   7   -0.02    0.40
   4  -9  -7   -0.26    0.37
  -4   9   7   -0.09    0.59
  -4   9   7   -0.23    0.71
  -3   9   7   -0.29    0.70
  -3   9   7    0.38    0.43
  -2   9   7   -0.16    0.66
  -2   9   7    0.27    0.43
  -1   9   7   -0.01    0.88
  -1   9   7   -0.11    0.48
   0   9   7    0.76    0.60
   0   9   7    1.11    0.41
   1   9   7    0.90    0.51
   1   9   7    1.17    0.37
   2   9   7    3.92    0.83
   2   9   7    2.81    0.57
   3   9   7    3.27    0.49
   9 -10  -7    1.99    0.35
  -9  10   7    2.16    0.64
   8 -10  -7    2.59    0.54
  -8  10   7    2.88    0.67
   7 -10  -7    0.55    0.30
  -7  10   7    0.15    0.55
   6 -10  -7    0.45    0.31
  -6  10   7   -0.16    0.60
   5 -10  -7    5.73    0.71
  -5  10   7    4.25    0.97
  -5  10   7    4.12    0.61
   4 -10  -7    0.39    0.32
  -4  10   7    0.23    0.36
  -4  10   7   -0.28    0.57
  -3  10   7    3.04    0.61
  -3  10   7    5.75    0.98
  -2  10   7    1.04    0.36
  -2  10   7    0.90    0.59
  -1  10   7    0.32    0.32
  -1  10   7   -0.10    0.53
   0  10   7    1.66    0.56
   0  10   7    2.66    0.50
   1  10   7    1.35    0.33
  -7  11   7    0.67    0.62
  -6  11   7    2.12    0.68
  -5  11   7   -0.47    0.62
  -4  11   7    1.05    0.61
  -3  11   7    1.99    0.61
  -2  11   7    5.31    0.80
   1 -17   8    0.55    0.30
  -2  17  -8    0.86    0.17
   2 -17   8    0.29    0.22
  -3  17  -8    0.48    0.17
   3 -17   8    0.40    0.21
   4 -17   8    0.15    0.19
   1  16  -8    2.87    0.33
  -1 -16   8    2.50    0.48
   0  16  -8   24.33    1.28
  -1  16  -8    0.65    0.20
   1 -16   8    0.90    0.28
  -2  16  -8    0.93    0.22
   2 -16   8    0.41    0.28
  -3  16  -8    6.82    0.49
   3 -16   8    7.41    0.56
  -4  16  -8    4.97    0.40
  -4  16  -8    3.69    0.55
   4 -16   8    5.23    0.48
  -5  16  -8    0.36    0.23
  -5  16  -8    0.59    0.59
   5 -16   8    0.93    0.27
  -6  16  -8   -0.08    0.32
  -6  16  -8    0.07    0.37
   6 -16   8    0.46    0.21
  -7  16  -8    0.88    0.47
  -7  16  -8    1.03    0.32
  -8  16  -8    0.88    0.45
   3  15  -8    0.74    0.21
  -3 -15   8    0.82    0.48
   2  15  -8   -0.06    0.22
  -2 -15   8    0.51    0.35
   1  15  -8    0.42    0.21
  -1 -15   8    0.35    0.29
   0  15  -8    4.93    0.44
   0 -15   8    4.39    0.56
  -1  15  -8    8.92    0.71
   1 -15   8   11.23    0.78
  -2  15  -8    6.55    1.11
   2 -15   8    4.41    0.58
  -3  15  -8    1.36    0.44
  -3  15  -8    1.03    0.47
   3 -15   8    1.21    0.33
  -4  15  -8    3.38    0.60
  -4  15  -8    2.61    0.49
   4 -15   8    3.52    0.50
  -5  15  -8   12.66    1.41
   5 -15   8   12.52    1.09
  -6  15  -8   -0.37    0.38
   6 -15   8    0.11    0.24
  -7  15  -8    0.95    0.40
  -8  15  -8    0.12    0.35
  -9  15  -8    5.77    0.61
   9 -15   8    4.40    0.42
 -10  15  -8    4.76    0.48
   4  14  -8    0.03    0.22
  -4 -14   8    0.02    0.35
   3  14  -8    0.14    0.20
  -3 -14   8    0.24    0.31
   2  14  -8    0.65    0.25
  -2 -14   8    0.66    0.34
   1  14  -8    1.15    0.28
  -1 -14   8    0.56    0.37
   0  14  -8    5.09    0.49
   0 -14   8    4.29    0.61
   1 -14   8    0.59    0.35
  -2  14  -8   -0.10    0.53
  -2  14  -8   -0.07    0.47
   2 -14   8   -0.21    0.33
  -3  14  -8    7.54    0.94
  -3  14  -8   10.72    1.01
  -3  14  -8    6.40    1.55
   3 -14   8    9.44    0.75
  -4  14  -8    0.06    0.99
  -4  14  -8   -0.64    0.46
   4 -14   8    0.09    0.34
  -5  14  -8    0.80    1.10
  -5  14  -8    0.57    0.50
   5 -14   8    0.27    0.31
  -6  14  -8    0.64    0.46
  -6  14  -8    1.10    1.11
   6 -14   8    0.95    0.30
  -7  14  -8    9.99    1.66
  -7  14  -8   12.01    0.92
   7 -14   8    9.44    1.23
   8 -14   8    1.93    0.70
  -9  14  -8    4.68    0.58
   9 -14   8    5.34    0.96
   9 -14   8    3.87    0.41
 -10  14  -8   -0.34    0.35
  10 -14   8   -0.17    0.52
   5  13  -8    1.12    0.22
  -5 -13   8    1.28    0.40
   4  13  -8    0.39    0.22
  -4 -13   8    0.09    0.31
  -3 -13   8    0.24    0.34
   2  13  -8    0.32    0.27
  -2 -13   8    0.67    0.39
  -1 -13   8    0.59    0.41
   0  13  -8    4.62    0.91
   0 -13   8    4.40    0.69
  -1  13  -8   14.79    1.16
  -1  13  -8   17.29    1.31
  -1  13  -8   15.87    2.15
   1 -13   8   15.35    1.07
  -2  13  -8    0.12    1.47
  -2  13  -8    0.11    0.54
   2 -13   8    0.30    0.58
  -3  13  -8    1.34    1.09
  -3  13  -8    2.51    0.71
   3 -13   8    2.18    0.47
  -4  13  -8    0.58    1.36
   4 -13   8    0.32    0.52
  -5  13  -8   19.47    1.37
  -5  13  -8   16.95    2.02
   5 -13   8   19.00    1.16
  -6  13  -8    0.66    1.07
  -6  13  -8    0.43    0.45
   6 -13   8    0.42    0.84
   6 -13   8    0.10    0.31
  -7  13  -8    4.00    0.76
  -7  13  -8    3.40    1.25
   7 -13   8    5.97    1.25
  -8  13  -8    1.09    0.88
  -8  13  -8    0.55    0.44
   8 -13   8    1.84    0.87
  -9  13  -8    0.99    0.57
   9 -13   8    1.94    0.71
 -10  13  -8    1.02    0.34
  10 -13   8    0.14    0.57
 -11  13  -8   10.41    0.76
  11 -13   8    8.93    1.00
   6  12  -8    0.75    0.29
  -6 -12   8   -0.33    0.35
   5  12  -8    5.15    0.50
   5  12  -8    4.53    0.41
  -5 -12   8    5.78    0.58
   4  12  -8    9.87    0.61
   4  12  -8    7.95    0.70
  -4 -12   8    9.32    0.80
   3  12  -8    0.56    0.29
   3  12  -8    0.37    0.38
  -3 -12   8    0.39    0.40
   2  12  -8    3.76    0.66
  -2 -12   8    5.60    0.72
   1  12  -8   10.06    2.35
   1  12  -8    3.66    0.61
   1  12  -8    5.61    0.88
  -1 -12   8    5.45    0.74
   0  12  -8    5.66    1.07
   0 -12   8    7.08    0.75
  -1  12  -8    4.85    0.97
  -1  12  -8    1.39    1.13
  -1  12  -8    6.06    0.89
   1 -12   8    5.44    0.68
  -2  12  -8    0.80    0.55
  -2  12  -8    0.95    1.08
   2 -12   8    0.47    0.43
  -3  12  -8   24.98    2.38
  -3  12  -8   24.61    1.64
   3 -12   8   24.52    1.46
  -4  12  -8    4.67    1.24
  -4  12  -8    3.17    0.61
   4 -12   8    3.41    0.48
  -5  12  -8    0.14    1.03
  -5  12  -8    2.42    0.60
   5 -12   8    0.97    0.99
   5 -12   8    1.26    0.39
  -6  12  -8   13.37    1.14
  -6  12  -8   12.03    1.74
  -7  12  -8    0.96    1.00
  -7  12  -8    0.03    0.49
   7 -12   8   -0.80    0.92
  -8  12  -8    0.01    0.43
  -8  12  -8    0.20    0.93
   8 -12   8    1.16    0.85
  -9  12  -8    7.28    0.78
  -9  12  -8    2.29    1.27
   9 -12   8    9.75    1.22
   9 -12   8    6.27    0.56
 -10  12  -8    0.67    0.36
  10 -12   8    1.21    0.70
  11 -12   8    0.77    0.93
   7  11  -8   -0.05    0.20
  -7 -11   8   -0.25    0.38
   6  11  -8    2.99    0.48
   6  11  -8    3.72    0.38
   5  11  -8    3.00    0.57
   5  11  -8    1.79    0.42
  -5 -11   8    2.71    0.47
   4  11  -8    2.50    0.34
   4  11  -8    2.02    0.43
  -4 -11   8    1.59    0.45
   3  11  -8    1.47    1.34
   3  11  -8    3.37    0.49
  -3 -11   8    3.79    0.78
   2  11  -8    3.14    1.51
   2  11  -8    5.56    1.07
  -2 -11   8    6.80    0.79
   1  11  -8   12.04    2.17
   1  11  -8   13.54    1.35
  -1 -11   8   13.41    1.03
   0  11  -8   17.10    1.43
   0 -11   8   16.85    1.14
  -1  11  -8    0.73    0.97
  -1  11  -8    0.51    0.57
   1 -11   8    0.63    0.42
  -2  11  -8   25.83    2.39
  -2  11  -8   27.05    1.73
   2 -11   8   27.77    1.60
  -3  11  -8   14.84    1.78
  -3  11  -8   13.85    1.17
   3 -11   8   12.63    0.94
  -4  11  -8    0.48    0.50
  -4  11  -8   -0.55    0.99
   4 -11   8   -0.20    0.35
  -5  11  -8    2.07    0.61
  -5  11  -8    0.85    0.97
   5 -11   8    1.19    0.38
   5 -11   8    1.77    1.03
  -6  11  -8    0.80    1.10
  -6  11  -8    1.36    0.57
   6 -11   8    0.51    0.94
   6 -11   8    0.67    0.31
  -7  11  -8    4.71    0.67
  -7  11  -8    4.20    1.28
   7 -11   8    4.41    1.14
  -8  11  -8    1.25    0.52
  -8  11  -8    0.07    0.94
   8 -11   8    0.09    0.85
  -9  11  -8    7.06    1.50
  -9  11  -8    5.83    0.81
   9 -11   8    6.91    1.30
 -10  11  -8    0.52    0.39
  10 -11   8    0.92    0.75
 -11  11  -8   -0.31    0.35
  11 -11   8    0.84    0.53
  12 -11   8   -0.37    0.55
   8  10  -8    0.17    0.20
  -8 -10   8    0.77    0.40
   7  10  -8    0.50    0.27
  -7 -10   8    0.10    0.35
   6  10  -8    0.03    0.21
   6  10  -8    0.01    0.35
  -6 -10   8   -0.18    0.38
   5  10  -8    7.11    0.58
   5  10  -8    8.45    0.82
  -5 -10   8    8.02    0.89
   4  10  -8    0.31    1.43
   4  10  -8    0.07    0.29
   3  10  -8   10.12    1.26
   3  10  -8   12.27    2.11
  -3 -10   8   12.01    0.99
   2  10  -8   18.65    2.40
   2  10  -8   18.93    1.51
  -2 -10   8   18.21    1.24
   1  10  -8    2.00    0.64
  -1 -10   8    1.99    0.44
   0  10  -8    0.75    0.89
  -1  10  -8   -0.24    0.95
  -1  10  -8    0.76    1.56
  -1  10  -8    0.82    0.56
   1 -10   8    0.72    0.37
  -2  10  -8    4.75    1.18
  -2  10  -8    3.70    0.61
   2 -10   8    3.94    0.68
  -3  10  -8   10.26    1.63
  -3  10  -8   12.77    1.05
   3 -10   8   12.40    0.90
  -4  10  -8   -0.15    0.98
   4 -10   8   -0.88    1.04
   4 -10   8    0.08    0.35
  -5  10  -8    4.85    0.87
  -5  10  -8    2.97    1.01
   5 -10   8    4.39    0.70
  -6  10  -8    5.51    1.35
  -6  10  -8    2.57    0.63
   6 -10   8    4.18    1.10
  -7  10  -8   27.90    1.71
  -7  10  -8   22.12    2.33
   7 -10   8   28.59    2.31
  -8  10  -8    3.89    1.26
  -8  10  -8    2.98    0.59
   8 -10   8    4.53    1.05
  -9  10  -8   -0.95    0.86
  -9  10  -8    0.03    0.47
   9 -10   8   -0.52    0.82
   9 -10   8    0.10    0.32
 -10  10  -8   10.52    1.33
  10 -10   8   10.86    1.37
 -11  10  -8    3.29    0.54
  11 -10   8    3.21    0.64
  12 -10   8    1.43    0.50
   9   9  -8    4.45    0.49
  -9  -9   8    1.91    0.58
   8   9  -8    0.38    0.27
  -8  -9   8    0.39    0.35
   7   9  -8    1.73    0.37
  -7  -9   8    0.98    0.41
   6   9  -8   -0.24    0.24
   6   9  -8    0.35    0.42
  -6  -9   8    0.31    0.43
   5   9  -8    0.39    1.16
   5   9  -8    0.27    0.27
  -5  -9   8    0.89    0.87
   4   9  -8    0.49    0.70
   4   9  -8    0.02    1.12
  -4  -9   8   -0.05    0.48
   3   9  -8    1.25    0.72
   3   9  -8    0.27    1.48
  -3  -9   8    0.42    0.44
  -2  -9   8   45.10    2.43
   1   9  -8   95.17    6.48
   1   9  -8   92.80    4.79
  -1  -9   8   89.88    4.68
   0   9  -8    6.50    2.13
   0   9  -8    7.32    1.33
   0   9  -8    7.47    0.94
   0  -9   8    6.77    0.75
  -1   9  -8   14.53    1.13
  -1   9  -8   15.15    2.62
  -1   9  -8   13.87    1.59
   1  -9   8   13.33    0.99
  -2   9  -8    2.94    1.04
  -2   9  -8    4.94    0.80
   2  -9   8    5.24    0.68
  -3   9  -8   46.92    2.55
  -3   9  -8   46.50    3.05
   3  -9   8   47.10    2.46
  -4   9  -8   18.61    1.31
  -4   9  -8   21.82    1.90
   4  -9   8   16.34    1.99
[truncated: 209,712 more chars]
